# Supplementary material for: A whole genomic scan to detect selection signatures between Berkshire and Korean native pig breeds
Source: J Anim Sci Technol. 2014 Nov 6;56:23. doi: 10.1186/2055-0391-56-23 (PMC4540274; doi:10.1186/2055-0391-56-23)
Supplement: Supplementary file 1 — Additional file 1: Loci displaying selection signature at 99% confidence level and candidate genes in the comparison of Berkshire and Korean native pig breeds. (XLS 306 KB) [file 40781_2014_22_MOESM1_ESM.xls]

## Sheet: Additional file_1
Marker	"ss" number	" rs"number	Chromosome	Position	SNP code	Obs. Het	Obs FST	FST P-value	Allele	KNP allele freq	Berkshire allele freq	Allel difference value	Putative gene	Distance	Block # (Korean native pig)	Block # (Berkshire)
ALGA0000393	ss131166820	rs81353878	1	5146828	[A/G]	0.500317	0.000796756	0.0036804	G	0.6	0.52	0.08	LOC102158671
ASGA0000556	ss131169524	rs80892172	1	5791963	[T/C]	0.559225	0.692355	0.00255174	G	0.63	0	0.63
ALGA0000557	ss131171033	rs81354475	1	6970301	[A/G]	0.599384	0.723731	0.00363816	G	0.63	0	0.63	PARK2
H3GA0000512	ss131171127	rs81354511	1	7013407	[T/C]	0.527161	0.664124	0.00231442	G	0.58	0	0.58	PARK2
H3GA0000571	ss131172794	rs81354717	1	7702711	[A/G]	0.458946	0.601705	0.00920512	A	0.53	0	0.53	LOC100518455
H3GA0000581	ss131173062	rs80895002	1	8202482	[A/G]	0.458946	0.601705	0.00920512	G	0.53	0	0.53		116.539kb	1
M1GA0000623	ss131174037	rs81354862	1	8273178	[A/G]	0.458946	0.601705	0.00920512	G	0.53	0	0.53	IGF2R		1
H3GA0000587	ss131173622	rs81354811	1	8319021	[A/G]	0.458946	0.601705	0.00920512	G	0.53	0	0.53			1
MARC0110433	ss107813686	rs80978694	1	8652079	[T/C]	0.489695	0.631107	0.00164091	G	0.58	0	0.58	LOC100739014
ALGA0000741	ss131175538	rs80849067	1	8998333	[T/C]	0.489695	0.631107	0.00164091	A	0.55	0	0.55	LOC102157912
ASGA0000817	ss131175862	rs80921216	1	9164936	[T/C]	0.489695	0.631107	0.00164091	A	0.55	0	0.55
MARC0010870	ss107858447	rs81261589	1	11277707	[T/G]	0.8305	0.800506	0.00703008	A	0.9	0.08	0.82
ALGA0000972	ss131181075	rs81355644	1	12956887	[A/G]	0.707122	0.80536	0.00197719	G	0.75	0	0.75	TFB1M
ASGA0001086	ss131127797	rs81348158	1	13140307	[T/C]	0.707122	0.80536	0.00197719	G	0.75	0	0.75		55.54kb	2
MARC0034448	ss107806600	rs81228393	1	13160345	[A/G]	0.707122	0.80536	0.00197719	G	0.75	0	0.75			2
M1GA0000759	ss131127757	rs81348144	1	13195847	[A/C]	0.707122	0.80536	0.00197719	C	0.75	0	0.75	SCAF8		2
MARC0018479	ss107901595	rs81286962	1	13471355	[A/C]	0.62875	0.749175	0.00231976	A	0.68	0	0.68
INRA0000803	ss478939313	rs328041647	1	14704571	[T/C]	0.707122	0.80536	0.00197719	A	0.75	0	0.75	LOC100514020
ALGA0001145	ss131129373	rs81348500	1	14755743	[A/G]	0.816023	0.881408	0.000658655	A	0.83	0	0.83
ASGA0001176	ss131130060	rs80892825	1	15243875	[T/C]	0.736601	0.829693	0.000783236	G	0.75	0	0.75		21.341kb	3
ASGA0001178	ss131130071	rs81348579	1	15265216	[T/C]	0.730391	0.79782	0.00303088	G	0.75	0.02	0.73			3
H3GA0000982	ss131134141	rs81349236	1	17848481	[A/G]	0.461651	0.604039	0.00844322	G	0.53	0	0.53	LOC100518101
MARC0007613	ss107835074	rs80888884	1	21134023	[T/C]	0.659182	0.708651	0.00850339	A	0.75	0.03	0.72
ALGA0001642	ss131139893	rs81350134	1	22679978	[A/G]	0.125694	0.00125922	0.0093723	A	0.98	0.92	0.06
MARC0008547	ss107848617	rs80998601	1	23249916	[A/G]	0.464387	0.606372	0.00755996	A	0.6	0	0.6	AIG1
MARC0112693	ss107895933	rs80901735	1	29012293	[A/G]	0.125694	0.00125922	0.0093723	G	0.98	0.92	0.06	LOC100152228
H3GA0001332	ss131162724	rs80862644	1	32942719	[A/G]	0.730391	0.79782	0.00303088	A	0.75	0.02	0.73
ALGA0002423	ss131163377	rs81353378	1	34600586	[T/C]	0.505406	0.000779969	0.00350731	G	0.53	0.43	0.1	LOC100523651
CADI0000177	ss478934714	rs332308332	1	36369694	[A/G]	0.70167	0.803847	0.0018369	A	0.73	0	0.73	LAMA2
MARC0059970	ss107838639	rs81249167	1	36910922	[T/G]	0.62875	0.749175	0.00231976	A	0.65	0	0.65	PTPRK
DRGA0000575	ss120022300	rs81296896	1	38598944	[T/C]	0.492601	0.633283	0.00168273	A	0.55	0	0.55	RSPO3
H3GA0001456	ss131164439	rs80850491	1	38671436	[T/C]	0.492601	0.633283	0.00168273	G	0.55	0	0.55	RSPO3
ALGA0002632	ss131164444	rs80889400	1	38701888	[A/G]	0.492601	0.633283	0.00168273	A	0.55	0	0.55	RSPO3
ALGA0002639	ss131164491	rs81353560	1	38936810	[A/G]	0.492601	0.633283	0.00168273	A	0.55	0	0.55
ASGA0002330	ss131164596	rs80850771	1	39314302	[T/C]	0.492601	0.633283	0.00168273	G	0.55	0	0.55
H3GA0001491	ss131164948	rs81353608	1	40075271	[A/G]	0.924754	0.906408	0.000373604	A	0.98	0.05	0.93
DRGA0000604	ss478938416	rs344817105	1	40602570	[A/G]	0.626263	0.712695	0.00770648	A	0.73	0.02	0.71	LOC100624679
ALGA0003108	ss131166726	rs80880876	1	50122725	[A/C]	0.125694	0.00125922	0.0093723	A	0.95	0.92	0.03	LOC102162873
DRGA0000785	ss120022625	rs80885474	1	50326650	[T/C]	0.125694	0.00125922	0.0093723	G	0.95	0.92	0.03	LOC102162873	65.813kb		1
ALGA0003119	ss131166775	rs80976308	1	50392463	[T/C]	0.125694	0.00125922	0.0093723	A	0.95	0.92	0.03	LOC102162873			1
SIRI0000285	ss478944448	rs325046302	1	50571611	[T/G]	0.125694	0.00125922	0.0093723	C	0.95	0.92	0.03
ALGA0003134	ss131166839	rs80981102	1	50739819	[T/C]	0.125694	0.00125922	0.0093723	A	0.95	0.92	0.03
INRA0002210	ss478939412	rs338845876	1	52348542	[A/G]	0.125694	0.00125922	0.0093723	A	0.95	0.92	0.03	LOC100512381
ALGA0003214	ss131167363	rs81354005	1	53035382	[T/C]	0.125694	0.00125922	0.0093723	A	0.95	0.92	0.03		33.807kb		2
ALGA0003218	ss131167377	rs81354011	1	53069189	[A/C]	0.125694	0.00125922	0.0093723	A	0.95	0.92	0.03				2
ASGA0002727	ss131167679	rs81354029	1	54248757	[T/C]	0.125694	0.00125922	0.0093723	A	0.95	0.92	0.03
H3GA0001704	ss131168120	rs80983864	1	55124806	[A/G]	0.125694	0.00125922	0.0093723	G	0.95	0.92	0.03
INRA0002365	ss478939428	rs331920376	1	56270555	[A/G]	0.125694	0.00125922	0.0093723	A	0.95	0.92	0.03	KCNQ5
ALGA0003521	ss131169036	rs80820827	1	57678691	[A/G]	0.125694	0.00125922	0.0093723	G	0.95	0.92	0.03
H3GA0001822	ss131170077	rs81354368	1	61774733	[T/C]	0.729053	0.768038	0.00665051	G	0.78	0.03	0.75	MDN1
ASGA0003239	ss131171695	rs80979692	1	69740209	[T/G]	0.748278	0.738014	0.00948044	C	0.83	0.07	0.76
ALGA0004665	ss131175506	rs80982085	1	87045983	[T/C]	0.37434	0.00139813	0.00513311	G	0.85	0.73	0.12
ASGA0003984	ss131178584	rs80911183	1	101372693	[T/G]	0.467155	0.608704	0.00663386	A	0.58	0	0.58
ASGA0003983	ss131178582	rs80893319	1	101384870	[A/G]	0.806167	0.852392	0.0016414	A	0.88	0.02	0.86
H3GA0002423	ss131179133	rs81355451	1	103205476	[A/G]	0.490664	0.00144013	0.00690588	A	0.68	0.55	0.13	MYO5B
INRA0003515	ss478939604	rs343342640	1	104248072	[T/C]	0.125694	0.00125922	0.0093723	G	0.98	0.92	0.06	LOC102158309
INRA0003607	ss478939630	rs320630931	1	109641983	[A/G]	0.599384	0.723731	0.00363816	A	0.68	0	0.68	LOC102163848
H3GA0002549	ss131180877	rs80970786	1	114871557	[A/G]	0.599384	0.723731	0.00363816	A	0.68	0	0.68	LOC102164648
ALGA0005618	ss131181493	rs81355710	1	117910298	[A/G]	0.44949	0.00154339	0.00720088	G	0.63	0.7	0.08
INRA0003953	ss478939697	rs330530984	1	121674105	[T/C]	0.125694	0.00125922	0.0093723	A	0.98	0.92	0.06
ALGA0005787	ss131128237	rs81348287	1	127426717	[T/C]	0.762902	0.796183	0.00289622	A	0.85	0.03	0.82	LOC102164566
MARC0065135	ss107844821	rs81253126	1	127482374	[T/C]	0.655534	0.70703	0.00908047	A	0.78	0.03	0.75
H3GA0002680	ss131128258	rs80961082	1	127715935	[A/G]	0.762902	0.796183	0.00289622	A	0.85	0.03	0.82
INRA0004035	ss478939725	rs322571114	1	127755890	[T/C]	0.93717	0.929696	0.000150135	A	0.98	0.03	0.95	GALK2
INRA0004046	ss478939733	rs321145181	1	128940460	[A/C]	0.845736	0.784576	0.00986195	A	0.95	0.13	0.82	SLC12A1
H3GA0002734	ss131129207	rs81348466	1	133494215	[T/C]	0.62875	0.749175	0.00231976	G	0.65	0	0.65	LOC100520287
MARC0016950	ss107899797	rs80968830	1	133745732	[T/C]	0.527161	0.664124	0.00231442	A	0.58	0	0.58		143.451kb	4
ASGA0004501	ss131129244	rs80961852	1	133767379	[T/C]	0.559225	0.692355	0.00255174	G	0.6	0	0.6			4
ALGA0005959	ss131129264	rs80873836	1	133833436	[T/C]	0.559225	0.692355	0.00255174	A	0.6	0	0.6	TUBGCP4		4
INRA0004170	ss478939761	rs341127994	1	133889183	[A/C]	0.559225	0.692355	0.00255174	C	0.6	0	0.6	LOC100624103		4
ALGA0005963	ss131129292	rs80907167	1	133965150	[T/C]	0.559225	0.692355	0.00255174	G	0.6	0	0.6
H3GA0002740	ss131129284	rs80892642	1	134017341	[T/C]	0.559225	0.692355	0.00255174	G	0.6	0	0.6	UBGCP4
H3GA0002741	ss131129300	rs80939134	1	134813381	[A/G]	0.559225	0.692355	0.00255174	A	0.6	0	0.6	GANC	138.87kb	5
MARC0066667	ss107846605	rs80912562	1	134830812	[A/G]	0.559225	0.692355	0.00255174	G	0.6	0	0.6	GANC		5
MARC0066668	ss107846606	rs80792753	1	134831011	[T/C]	0.559225	0.692355	0.00255174	G	0.6	0	0.6	GANC		5
MARC0047539	ss107823142	rs80879393	1	134896290	[A/G]	0.559225	0.692355	0.00255174	G	0.6	0	0.6			5
DIAS0003930	ss478937983	rs335510565	1	134902166	[A/C]	0.559225	0.692355	0.00255174	A	0.6	0	0.6	LOC100154984		5
ASGA0004511	ss131129312	rs80854135	1	134920855	[A/G]	0.559225	0.692355	0.00255174	G	0.6	0	0.6			5
ASGA0004513	ss131129320	rs81348475	1	134952251	[A/G]	0.5917	0.720143	0.00297857	G	0.63	0	0.63			5
INRA0004183	ss478939763	rs329426705	1	135100386	[A/G]	0.559225	0.692355	0.00255174	G	0.6	0	0.6	LOC100513834	116.859kb	6
MARC0026276	ss107911849	rs81294102	1	135173481	[T/C]	0.527161	0.664124	0.00231442	G	0.58	0	0.58			6
MARC0029278	ss107800213	rs81224098	1	135217245	[T/C]	0.559225	0.692355	0.00255174	A	0.6	0	0.6			6
ASGA0004539	ss131129457	rs81348513	1	135761541	[A/G]	0.914796	0.928691	7.26081e-06	A	0.95	0.02	0.93
MARC0114325	ss107801783	rs81225139	1	135802900	[T/C]	0.559225	0.692355	0.00255174	G	0.6	0	0.6	LOC100524183
ASGA0004540	ss131129461	rs81348514	1	135981665	[T/C]	0.527161	0.664124	0.00231442	G	0.58	0	0.58
INRA0004205	ss478939768	rs321915478	1	136378127	[A/G]	0.527161	0.664124	0.00231442	A	0.58	0	0.58	LOC102167962
MARC0028615	ss107798425	rs80932889	1	136847673	[T/C]	0.559225	0.692355	0.00255174	G	0.6	0	0.6
H3GA0002769	ss131129610	rs80988339	1	136882262	[A/G]	0.199264	0.00154339	0.00770423	A	0.95	0.85	0.1
ALGA0006024	ss131129738	rs80860594	1	138062636	[T/C]	0.559225	0.692355	0.00255174	A	0.6	0	0.6	THBS1
INRA0004234	ss478939777	rs330118036	1	138100750	[A/G]	0.559225	0.692355	0.00255174	G	0.6	0	0.6	LOC100155221
MARC0019290	ss107903341	rs80846014	1	139019337	[T/C]	0.559225	0.692355	0.00255174	A	0.6	0	0.6
INRA0004262	ss478939779	rs321687718	1	139317967	[A/G]	0.559225	0.692355	0.00255174	G	0.6	0	0.6	SPRED1
ASGA0004620	ss131130086	rs80869902	1	140639772	[T/C]	0.663024	0.74268	0.00459707	G	0.75	0.02	0.73
INRA0004759	ss478939868	rs325344028	1	159146754	[T/C]	0.667196	0.744289	0.00485153	A	0.73	0.02	0.71	LOC100517320
DRGA0001571	ss120022215	rs81296868	1	159786980	[A/G]	0.67195	0.779169	0.00241861	A	0.73	0	0.73	LOC100517508
INRA0004774	ss478939876	rs345977163	1	160262441	[T/G]	0.667196	0.744289	0.00485153	C	0.73	0.02	0.71	DOK6
INRA0004794	ss478939888	rs324038468	1	160686692	[T/G]	0.667196	0.744289	0.00485153	C	0.73	0.02	0.71
MARC0091923	ss107876858	rs81272553	1	168733437	[A/G]	0.707122	0.80536	0.00197719	G	0.75	0	0.75
MARC0013229	ss107870591	rs81268969	1	170199967	[T/C]	0.707122	0.80536	0.00197719	A	0.75	0	0.75
DRGA0001598	ss120022950	rs80789416	1	170963778	[T/C]	0.599384	0.723731	0.00363816	A	0.68	0	0.68	PTPLAD1
ALGA0006736	ss131134872	rs81349337	1	171237438	[T/C]	0.59744	0.685636	0.00752897	A	0.68	0.02	0.66	MEGF11	47.367kb	7
MARC0081465	ss107864177	rs81265125	1	171284805	[A/G]	0.599384	0.723731	0.00363816	A	0.68	0	0.68	MEGF11		7
ASGA0102312	ss131564387	rs81474263	1	171563479	[T/C]	0.748278	0.738014	0.00948044	G	0.8	0.07	0.73
ASGA0005122	ss131135148	rs80969746	1	172118414	[T/C]	0.701164	0.772013	0.00576577	G	0.75	0.02	0.73
ASGA0005117	ss131135116	rs80912860	1	172186429	[A/G]	0.701164	0.772013	0.00576577	G	0.75	0.02	0.73
ASGA0005131	ss131135205	rs81349447	1	172956599	[A/G]	0.629993	0.714396	0.00769423	G	0.7	0.02	0.68
MARC0054143	ss107831047	rs80975608	1	173357347	[A/C]	0.701164	0.772013	0.00576577	A	0.75	0.02	0.73	MAP2K5
H3GA0003232	ss131135489	rs80991066	1	173914802	[A/G]	0.816408	0.822865	0.00351936	A	0.9	0.05	0.85
ALGA0006952	ss131136432	rs80783703	1	176915749	[A/G]	0.479143	0.000106372	0.00052487	A	0.53	0.35	0.18	NANOG
ALGA0007278	ss131138283	rs80883833	1	193151150	[T/C]	0.744235	0.736591	0.00955435	G	0.83	0.07	0.76	FBXO34
H3GA0003462	ss131138627	rs80972727	1	196122720	[T/G]	0.595518	0.721937	0.00333209	A	0.7	0	0.7	LOC102166205	63.886kb	8
ALGA0007339	ss131138623	rs80822416	1	196186606	[T/C]	0.595518	0.721937	0.00333209	A	0.7	0	0.7	LOC102166205		8
H3GA0003467	ss131138687	rs80811117	1	196744341	[T/C]	0.626263	0.712695	0.00770648	A	0.68	0.02	0.66		67.207kb	9
ALGA0007352	ss131138698	rs80805691	1	196811548	[T/C]	0.62875	0.749175	0.00231976	A	0.68	0	0.68	DAAM1		9
ALGA0007578	ss131140230	rs81002420	1	211202759	[A/C]	0.414628	0.00070236	0.00309557	C	0.8	0.67	0.13	LOC100157761
MARC0040272	ss107812969	rs80928863	1	221634964	[A/C]	0.384121	0.00145312	0.00567485	A	0.85	0.72	0.13
M1GA0001315	ss131143055	rs80869219	1	232298651	[T/C]	0.7555	0.766836	0.00527349	G	0.8	0.05	0.75
ALGA0008378	ss131144461	rs80996233	1	240890093	[T/G]	0.125694	0.00125922	0.0093723	C	0.93	0.92	0.01
ALGA0008385	ss131144491	rs80843790	1	241001815	[T/C]	0.803802	0.771585	0.00641326	A	0.9	0.08	0.82
ALGA0008427	ss131144648	rs81351010	1	242258120	[A/G]	0.629993	0.714396	0.00769423	G	0.73	0.02	0.71	LOC102161884
ALGA0008534	ss131145327	rs80826679	1	246947842	[T/C]	0.599384	0.723731	0.00363816	A	0.68	0	0.68	TLN1
ALGA0008582	ss131145735	rs80900691	1	248281071	[A/G]	0.125694	0.00125922	0.0093723	A	0.95	0.9	0.05	PAX5
ALGA0008712	ss131146652	rs80886610	1	250505275	[T/G]	0.62875	0.749175	0.00231976	A	0.7	0	0.7	LOC102159275
ASGA0006416	ss131147336	rs81351483	1	251993170	[A/C]	0.803802	0.771585	0.00641326	A	0.88	0.08	0.8
ALGA0008932	ss131147897	rs81351582	1	256827941	[A/G]	0.440829	0.000613105	0.00287694	A	0.78	0.65	0.13	LOC102158942
DRGA0002279	ss478938488	rs320775386	1	257725800	[T/C]	0.600882	0.687437	0.00790086	A	0.65	0.02	0.63	SLC44A1
ALGA0008960	ss131148104	rs80996580	1	258338337	[A/G]	0.93313	0.889282	0.00155921	A	1	0.08	0.92	LOC100736940
ASGA0006523	ss131148398	rs80967447	1	259932454	[A/G]	0.663024	0.74268	0.00459707	A	0.75	0.02	0.73
ALGA0009024	ss131148535	rs81351668	1	260492790	[A/G]	0.629993	0.714396	0.00769423	A	0.68	0.02	0.66
MARC0002660	ss107799012	rs81223283	1	264098964	[A/G]	0.505242	0.00160012	0.00716062	A	0.53	0.43	0.1	LOC100628178
ASGA0083909	ss131564498	rs81340205	1	265875441	[T/C]	0.724486	0.766575	0.00725392	A	0.8	0.03	0.77	LOC100622501
ASGA0007044	ss131151922	rs80931663	1	268432953	[T/C]	0.835786	0.801768	0.00736941	A	0.9	0.08	0.82
ASGA0007149	ss131152497	rs80917707	1	269479450	[A/G]	0.629993	0.714396	0.00769423	G	0.68	0.02	0.66
M1GA0001518	ss131153549	rs80930229	1	272633500	[A/G]	0.37347	0.00149623	0.00548372	G	0.65	0.78	0.13	CDK5RAP2
ALGA0010014	ss131154041	rs81352248	1	273794252	[T/C]	0.735661	0.799269	0.00293823	G	0.78	0.02	0.76	LOC102166678
ALGA0010101	ss131154589	rs80932292	1	275179024	[T/C]	0.559225	0.692355	0.00255174	G	0.6	0	0.6	LOC102162028
SIRI0001312	ss478944877	rs318303466	1	281311184	[T/C]	0.654832	0.739461	0.0048436	A	0.75	0.02	0.73
H3GA0004899	ss131156237	rs81352493	1	281568717	[T/G]	0.701164	0.772013	0.00576577	C	0.73	0.02	0.71
MARC0085290	ss107867949	rs80820894	1	281912199	[A/G]	0.816023	0.881408	0.000658655	G	0.8	0	0.8
ALGA0010517	ss131156756	rs80997280	1	282135041	[A/G]	0.707122	0.80536	0.00197719	A	0.73	0	0.73	ANGPTL2
ASGA0008092	ss131159482	rs81353004	1	286353752	[T/C]	0.79722	0.823839	0.00327224	A	0.8	0.03	0.77
ALGA0010911	ss131159690	rs80786421	1	286686466	[A/C]	0.736601	0.829693	0.000783236	C	0.75	0	0.75	LOC100624550
MARC0083970	ss107865155	rs80848813	1	291990808	[A/C]	0.894397	0.825642	0.00487428	A	1	0.13	0.87	LOC100524545
ALGA0010305	ss131155309	rs80836614	1	295933062	[T/C]	0.788718	0.795742	0.00398911	A	0.85	0.05	0.8	LOC100622571
ALGA0011405	ss131191661	rs81359962	2	2744684	[A/C]	0.8305	0.800506	0.00703008	A	0.9	0.08	0.82		123.331kb	10
ASGA0008471	ss131192574	rs81360357	2	2773413	[T/C]	0.835786	0.801768	0.00736941	A	0.9	0.08	0.82		94.602kb	10	3
MARC0011145	ss107849926	rs81256301	2	2868015	[T/C]	0.835786	0.801768	0.00736941	G	0.9	0.08	0.82	LOC102160291		10	3
H3GA0006199	ss131210852	rs81368380	2	19557577	[A/G]	0.44949	0.00154339	0.00720088	G	0.55	0.72	0.17	LOC102166930
ALGA0012526	ss131182619	rs81356027	2	23770814	[A/C]	0.337028	0.000291224	0.00126716	A	0.8	0.73	0.07	LRRC4C
MARC0053520	ss107830876	rs81244248	2	27501313	[A/G]	0.803802	0.771585	0.00641326	G	0.88	0.08	0.8
ASGA0009884	ss131184695	rs81356937	2	33907904	[A/G]	0.489695	0.631107	0.00164091	G	0.53	1	0.48
ALGA0013702	ss131189310	rs81358952	2	52211682	[T/C]	0.907471	0.846627	0.00257627	G	1	0.12	0.88	ADM
ASGA0010379	ss131189344	rs81358968	2	52257399	[A/C]	0.902245	0.903934	0.000268375	C	0.93	0.03	0.9
MARC0082600	ss107867057	rs81266862	2	52411355	[T/C]	0.831958	0.851012	0.00299217	A	0.8	0.03	0.77	CTR9
ASGA0010456	ss131190601	rs81359512	2	68616148	[A/G]	0.467155	0.608704	0.00663386	A	0.58	0	0.58
ASGA0010464	ss131190685	rs81359537	2	70235899	[T/C]	0.845736	0.784576	0.00986195	G	0.9	0.12	0.78
H3GA0006877	ss131190939	rs81359652	2	72233284	[A/G]	0.498514	0.637633	0.00174933	G	0.6	0	0.6
ALGA0013954	ss131191108	rs81359730	2	72718035	[T/C]	0.846016	0.826745	0.005706	G	0.88	0.07	0.81	LOC100737285
DBNP0000258	ss16337485	rs10720171	2	73009237	[A/G]	0.822365	0.824148	0.00423379	A	0.83	0.05	0.78
INRA0008855	ss478940497	rs81487680	2	73874926	[A/G]	0.822365	0.824148	0.00423379	G	0.83	0.05	0.78
ALGA0013970	ss131191276	rs81359804	2	74689049	[A/G]	0.822365	0.824148	0.00423379	G	0.8	0.05	0.75	LOC100515190
ASGA0010866	ss131194287	rs81361103	2	91012032	[A/G]	0.386301	0.00135769	0.0053875	A	0.65	0.75	0.1
H3GA0007379	ss131198458	rs81362868	2	116816214	[T/G]	0.485956		0.00733087	C	0.58	0.53	0.04	LOC100513914
ALGA0015371	ss131199904	rs81363499	2	121769498	[A/G]	0.894397	0.825642	0.00487428	A	1	0.13	0.87	LOC100519357
ASGA0011625	ss131200922	rs81363942	2	125929986	[A/G]	0.489695	0.631107	0.00164091	G	0.55	0	0.55
ASGA0011627	ss131200928	rs81363945	2	125966710	[A/G]	0.890592	0.879475	0.000925217	G	0.95	0.05	0.9
MARC0036757	ss107809523	rs81230389	2	126792095	[T/C]	0.552371	0.688537	0.00294996	A	0.6	0	0.6
MARC0003761	ss107804827	rs81227263	2	127302480	[T/C]	0.70167	0.803847	0.0018369	G	0.73	0	0.73
H3GA0007562	ss131201259	rs80828488	2	127423086	[A/G]	0.500136	0.594375	0.00866356	G	0.58	0.02	0.56	HSD17B4
UMB10000068	ss478944999	rs335726976	2	127471433	[T/C]	0.594036	0.683835	0.00730541	G	0.65	0.02	0.63	HSD17B4
DRGA0003599	ss120020286	rs81296053	2	135989172	[T/C]	0.470168	0.00134852	0.00640658	G	0.58	0.68	0.11	FBN2
MARC0035588	ss107808918	rs81229970	2	137230928	[T/C]	0.414628	0.00070236	0.00309557	G	0.8	0.68	0.12
ALGA0016123	ss131203721	rs81365156	2	138464508	[A/G]	0.406214	0.00015866	0.000687575	G	0.8	0.68	0.12	LOC100518898
DRGA0003678	ss478938520	rs322195219	2	142493821	[A/G]	0.462723	0.00107063	0.00499381	G	0.73	0.6	0.13	CDKL3
M1GA0003236	ss131205944	rs81366160	2	143274466	[T/C]	0.562257	0.65449	0.00921363	A	0.6	0.02	0.58	CXCL14
DIAS0003378	ss478937796	rs81217497	2	143602626	[A/G]	0.464387	0.606372	0.00755996	G	0.53	0	0.53	TGFBI
H3GA0008038	ss131206625	rs81366456	2	147766605	[T/C]	0.626263	0.712695	0.00770648	G	0.73	0.02	0.71	LOC100626493
ASGA0012722	ss131208023	rs81367100	2	152756576	[A/C]	0.624538	0.747484	0.0021338	A	0.7	0	0.7
M1GA0003354	ss131208572	rs81367338	2	157602295	[A/G]	0.490664	0.00144013	0.00690588	A	0.65	0.55	0.1	LOC100515194
ASGA0100278	ss131565377	rs81475170	3	1338739	[T/C]	0.696505	0.770487	0.00548349	G	0.75	0.02	0.73	MAD1L1
ALGA0056587	ss131432025	rs81428105	3	2456156	[A/C]	0.659182	0.708651	0.00850339	A	0.73	0.03	0.7
ALGA0017188	ss131225967	rs81374989	3	4935711	[T/C]	0.530373	0.666158	0.00293812	A	0.6	0	0.6	LMTK2
ASGA0014055	ss131236658	rs81379720	3	29682306	[T/C]	0.199264	0.00154339	0.00770423	G	0.95	0.87	0.08	LOC100626042	95.101kb	11	4
MARC0026873	ss107911562	rs81293878	3	29777407	[T/C]	0.199264	0.00154339	0.00770423	A	0.95	0.87	0.08		95.101kb	11	4
ASGA0014253	ss131212630	rs81369198	3	35896513	[A/G]	0.125694	0.00125922	0.0093723	G	0.93	0.9	0.03
ASGA0014330	ss131213411	rs81369531	3	46034060	[A/G]	0.386238	-0.0346531	0.00911452	A	0.7	0.72	0.02	ACOXL
MARC0028829	ss107799485	rs81223591	3	50826828	[T/G]	0.467155	0.608704	0.00663386	C	0.58	0	0.58
ALGA0018941	ss131215177	rs81370310	3	51800059	[A/G]	0.467155	0.608704	0.00663386	G	0.58	0	0.58
ALGA0108239	ss131565517	rs81475298	3	56579679	[A/G]	0.467155	0.608704	0.00663386	G	0.58	0	0.58
MARC0035852	ss107809008	rs81230033	3	61733507	[A/G]	0.125694	0.00125922	0.0093723	G	0.93	0.92	0.01
MARC0012010	ss107879782	rs81274328	3	64405877	[A/G]	0.48031	0.00201317	0.00978755	A	0.68	0.57	0.11
MARC0094930	ss107880188	rs81274584	3	64661197	[A/G]	0.530373	0.666158	0.00293812	G	0.65	0	0.65
ALGA0019458	ss131218195	rs81371575	3	65398919	[A/C]	0.595518	0.721937	0.00333209	C	0.7	0	0.7	CTNNA2
ASGA0085186	ss131569611	rs81479047	3	65647565	[T/G]	0.53095	0.624667	0.00890475	C	0.65	0.02	0.63	CTNNA2
ALGA0019489	ss131218356	rs81371645	3	66259890	[A/G]	0.440829	0.000613105	0.00287694	A	0.75	0.63	0.12
ASGA0014958	ss131218416	rs81371674	3	66525805	[A/G]	0.53095	0.624667	0.00890475	A	0.65	0.02	0.63	LOC100525516
ALGA0019539	ss131218668	rs81371780	3	67579187	[A/G]	0.530373	0.666158	0.00293812	G	0.65	0	0.65	LOC100525692	77.745kb	12
CASI0007119	ss478935261	rs81299698	3	67656932	[A/G]	0.530373	0.666158	0.00293812	A	0.65	0	0.65			12
H3GA0009855	ss131219615	rs81372186	3	72448874	[T/C]	0.199264	0.00154339	0.00770423	G	0.93	0.85	0.08	LOC100621633
DRGA0004014	ss120025875	rs81299312	3	72979250	[A/G]	0.199264	0.00154339	0.00770423	A	0.93	0.85	0.08	LOC100739114
ALGA0019677	ss131219825	rs81372279	3	73203015	[A/G]	0.199264	0.00154339	0.00770423	A	0.93	0.85	0.08
DRGA0004018	ss120026202	rs81299623	3	73668137	[T/C]	0.199264	0.00154339	0.00770423	G	0.93	0.85	0.08
MARC0101517	ss107886245	rs81278068	3	84846704	[T/C]	0.742859	0.831128	0.0010404	A	0.75	0	0.75
ALGA0107390	ss131565509	rs81475291	3	85124171	[T/C]	0.742859	0.831128	0.0010404	G	0.75	0	0.75
ALGA0019914	ss131221625	rs81373078	3	85448301	[A/G]	0.67195	0.779169	0.00241861	A	0.68	0	0.68
H3GA0009997	ss131221748	rs81373135	3	86017701	[A/G]	0.742859	0.831128	0.0010404	G	0.75	0	0.75
ASGA0015237	ss131221788	rs81373152	3	86690684	[A/G]	0.742859	0.831128	0.0010404	A	0.75	0	0.75	FANCL
ALGA0019960	ss131222003	rs81373246	3	88458371	[T/C]	0.853451	0.905927	0.000567654	A	0.88	0	0.88	CCDC85A
MARC0032231	ss107803996	rs81226721	3	88460756	[T/G]	0.701164	0.772013	0.00576577	C	0.73	0.02	0.71
ALGA0020027	ss131222355	rs81373396	3	92654162	[T/C]	0.199264	0.00154339	0.00770423	A	0.95	0.87	0.08		154.415kb	13
ALGA0020033	ss131222388	rs81373407	3	92808577	[A/G]	0.199264	0.00154339	0.00770423	A	0.95	0.87	0.08	LOC100738648		13
ALGA0020068	ss131222580	rs81373494	3	96193412	[T/C]	0.735661	0.799269	0.00293823	A	0.78	0.02	0.76	LOC100519953
ALGA0020070	ss131222594	rs81373499	3	96239370	[T/G]	0.748278	0.738014	0.00948044	C	0.83	0.07	0.76	LOC100623273
H3GA0010051	ss131222572	rs81373490	3	96254909	[A/G]	0.735661	0.799269	0.00293823	G	0.78	0.02	0.76
ASGA0015304	ss131222606	rs81373505	3	96453412	[A/C]	0.199264	0.00154339	0.00770423	C	0.93	0.87	0.06	KLRAQ1
ALGA0020072	ss131222629	rs81373514	3	96797682	[T/C]	0.125694	0.00125922	0.0093723	G	0.95	0.92	0.03	LOC100520300
MARC0037087	ss107809945	rs81230688	3	100998481	[A/G]	0.861926	0.830235	0.00665714	A	0.9	0.08	0.82
ALGA0020271	ss131223869	rs81374070	3	101848400	[A/G]	0.788718	0.795742	0.00398911	G	0.83	0.05	0.78	LOC100516259
ASGA0015567	ss131224538	rs81374361	3	104036370	[T/C]	0.856368	0.852058	0.00395539	A	0.9	0.05	0.85
ALGA0020397	ss131224546	rs81374365	3	104216622	[A/C]	0.890592	0.879475	0.000925217	C	0.93	0.05	0.88		82.383kb		5
CASI0006461	ss478935180	rs329978912	3	104234762	[T/C]	0.890592	0.879475	0.000925217	G	0.93	0.05	0.88				5
ALGA0020400	ss131224558	rs80937663	3	104299005	[T/C]	0.890592	0.879475	0.000925217	A	0.93	0.05	0.88				5
MARC0076382	ss107858576	rs81261666	3	107767959	[T/C]	0.37434	0.00139813	0.00513311	G	0.83	0.73	0.09	HEATR5B
MARC0023566	ss107910114	rs81292868	3	111913243	[T/C]	0.125694	0.00125922	0.0093723	G	0.95	0.92	0.03
ALGA0020891	ss131227719	rs81375781	3	115762623	[A/G]	0.67195	0.779169	0.00241861	A	0.73	0	0.73	PLB1
ASGA0015980	ss131227584	rs81375725	3	116318572	[A/G]	0.600882	0.687437	0.00790086	G	0.68	0.02	0.66	LOC102157709
ALGA0021005	ss131228796	rs81376274	3	117920411	[A/G]	0.891443	0.93004	5.93156e-08	A	0.9	0	0.9	LOC100737617
DIAS0000694	ss478936511	rs329238896	3	120706625	[T/C]	0.701164	0.772013	0.00576577	G	0.78	0.02	0.76	ATAD2B
MARC0098226	ss107885327	rs81277469	3	120746278	[A/G]	0.701164	0.772013	0.00576577	G	0.78	0.02	0.76	ATAD2B
ALGA0021194	ss131230021	rs81376804	3	123094702	[A/G]	0.835786	0.801768	0.00736941	G	0.93	0.08	0.85	LOC100523182	61.309kb	14
ASGA0016334	ss131230134	rs81376857	3	123156011	[A/G]	0.856368	0.852058	0.00395539	G	0.93	0.05	0.88	LOC100523182		14
ASGA0016339	ss131230161	rs81376869	3	123680339	[A/G]	0.772235	0.740897	0.00863623	G	0.85	0.08	0.77	LOC100519252
ALGA0021316	ss131230869	rs81377180	3	127229047	[T/C]	0.861926	0.830235	0.00665714	A	0.95	0.08	0.87
DRGA0004275	ss478938543	rs81299376	3	127394706	[T/C]	0.813031	0.797674	0.00509312	A	0.88	0.08	0.8
MARC0022891	ss107907225	rs81290908	3	135208218	[A/G]	0.490664	0.00144013	0.00690588	A	0.68	0.55	0.13
ASGA0017005	ss131265003	rs80853082	4	1663302	[A/G]	0.772235	0.740897	0.00863623	A	0.83	0.08	0.75	LOC102165257
INRA0012002	ss478940673	rs328767897	4	1737820	[T/C]	0.565385	0.656402	0.00924524	A	0.63	0.02	0.61	GPR20
ASGA0017047	ss131272599	rs80893032	4	1906671	[A/G]	0.735661	0.799269	0.00293823	G	0.8	0.02	0.78	LOC102166021	148.211kb	15
MARC0062117	ss107840796	rs81250593	4	1982025	[A/G]	0.735661	0.799269	0.00293823	G	0.8	0.02	0.78			15
ALGA0022018	ss131268482	rs80889654	4	2054882	[A/G]	0.735661	0.799269	0.00293823	G	0.8	0.02	0.78	LOC102166021		15
ASGA0017024	ss131267520	rs80787925	4	2076334	[T/C]	0.735661	0.799269	0.00293823	G	0.8	0.02	0.78	LOC102166021
ASGA0017093	ss131247407	rs80854609	4	2355362	[A/G]	0.764615	0.824683	0.00189948	A	0.85	0.02	0.83	TRAPPC9
ASGA0017479	ss131258925	rs80895347	4	4856288	[A/C]	0.125694	0.00125922	0.0093723	C	0.98	0.92	0.06
DRGA0004390	ss120030513	rs80868159	4	4991829	[T/C]	0.386301	0.00135769	0.0053875	G	0.7	0.78	0.08
ASGA0017823	ss131264909	rs80927908	4	7150794	[T/C]	0.125694	0.00125922	0.0093723	A	0.95	0.92	0.03	LOC100738573
ALGA0022783	ss131265604	rs80981346	4	7491116	[T/C]	0.842103	0.87827	0.00155677	G	0.9	0.02	0.88	ST3GAL1
ASGA0017904	ss131266351	rs80889028	4	7692011	[T/C]	0.729053	0.768038	0.00665051	G	0.8	0.03	0.77
ASGA0018063	ss131269570	rs80993881	4	8633711	[A/G]	0.695703	0.739401	0.00812113	A	0.75	0.03	0.72	LOC100739241
M1GA0005687	ss131273595	rs80991827	4	9872318	[A/G]	0.501708	0.00156232	0.00712929	A	0.55	0.42	0.13
ALGA0023311	ss131243466	rs80831384	4	12879400	[A/G]	0.729053	0.768038	0.00665051	G	0.78	0.03	0.75
ALGA0023502	ss131252405	rs80875098	4	15079086	[A/G]	0.662366	0.775974	0.00139604	A	0.78	0	0.78
ALGA0023561	ss131252913	rs80874302	4	15724302	[T/C]	0.757726	0.79479	0.00308231	A	0.85	0.03	0.82	FAM91A1
ALGA0023849	ss131255091	rs80790495	4	19617812	[T/C]	0.199264	0.00154339	0.00770423	G	0.95	0.87	0.08
MARC0006674	ss107831625	rs80861873	4	28400736	[T/C]	0.350011	0.000183878	0.000703219	A	0.75	0.8	0.05	LOC102159856
ASGA0019339	ss131259797	rs81381746	4	36218855	[T/C]	0.337028	0.000291224	0.00126716	G	0.88	0.77	0.11	LOC100519253
ALGA0024802	ss131261068	rs80936753	4	41800171	[A/G]	0.125694	0.00125922	0.0093723	G	0.93	0.92	0.01	PTDSS1	67.568kb		6
M1GA0005873	ss131261077	rs80935808	4	41867739	[T/G]	0.125694	0.00125922	0.0093723	A	0.93	0.92	0.01	PTDSS1			6
DIAS0002056	ss478937268	rs55619197	4	53818174	[T/C]	0.533844	0.626701	0.00954802	A	0.58	0.02	0.56	CA3
ALGA0025182	ss131264082	rs80877108	4	58279749	[T/C]	0.757726	0.79479	0.00308231	A	0.78	0.03	0.75	LOC100157134
ALGA0025197	ss131264129	rs80948492	4	58343331	[A/G]	0.687584	0.736324	0.00751067	A	0.73	0.03	0.7	ZBTB10
ASGA0019741	ss131264291	rs81381986	4	59245905	[A/G]	0.687584	0.736324	0.00751067	A	0.73	0.03	0.7
H3GA0012744	ss131264325	rs80845261	4	59300090	[A/G]	0.687584	0.736324	0.00751067	G	0.73	0.03	0.7
H3GA0012747	ss131264345	rs80819705	4	59329485	[A/G]	0.364882	-0.0353771	0.00801252	A	0.78	0.75	0.03		23.084kb		7
MARC0004720	ss107812929	rs80920167	4	59352569	[A/G]	0.35318	-0.0351783	0.00934111	G	0.75	0.75	0				7
M1GA0005898	ss131264440	rs81002657	4	59470297	[A/G]	0.687584	0.736324	0.00751067	A	0.73	0.03	0.7
ALGA0025269	ss131264593	rs81382009	4	60162011	[A/C]	0.687584	0.736324	0.00751067	C	0.73	0.03	0.7
ASGA0019791	ss131264675	rs80802610	4	60314744	[T/C]	0.687584	0.736324	0.00751067	A	0.73	0.03	0.7
ASGA0019797	ss131264749	rs80804569	4	61339238	[A/G]	0.364882	-0.0353771	0.00801252	A	0.73	0.75	0.03
ALGA0025304	ss131264810	rs80814545	4	61784524	[A/C]	0.687584	0.736324	0.00751067	A	0.73	0.03	0.7
H3GA0012764	ss131264819	rs80954653	4	61823933	[A/G]	0.655534	0.70703	0.00908047	G	0.75	0.03	0.72
ALGA0025313	ss131264858	rs80883925	4	61996410	[A/G]	0.687584	0.736324	0.00751067	A	0.73	0.03	0.7
ALGA0025314	ss131264864	rs80825391	4	62022660	[T/C]	0.687584	0.736324	0.00751067	G	0.73	0.03	0.7
ALGA0025319	ss131264886	rs80799187	4	62067492	[A/G]	0.719974	0.765113	0.00761442	G	0.75	0.03	0.72
ALGA0025325	ss131264911	rs81382018	4	62140283	[T/C]	0.687584	0.736324	0.00751067	G	0.73	0.03	0.7	LOC100514045
MARC0008846	ss107842710	rs81251808	4	63472610	[T/G]	0.775884	0.766737	0.00480927	A	0.8	0.07	0.73
MARC0078188	ss107858476	rs80809173	4	64762211	[A/C]	0.562715	0.694263	0.00246387	A	0.63	0	0.63	UBE2W
MARC0026468	ss107796997	rs81000745	4	65230588	[G/C]	0.562715	0.694263	0.00246387	G	0.63	0	0.63
ALGA0025416	ss131265757	rs81382042	4	65530592	[T/C]	0.724486	0.766575	0.00725392	G	0.8	0.03	0.77	SBSPON
MARC0090092	ss107874798	rs81271398	4	65554618	[T/C]	0.562715	0.694263	0.00246387	G	0.63	0	0.63	SBSPON
MARC0025897	ss107911703	rs80922757	4	65769931	[T/C]	0.562715	0.694263	0.00246387	A	0.63	0	0.63
ASGA0019886	ss131265842	rs80921749	4	65881176	[T/C]	0.93717	0.929696	0.000150135	G	0.98	0.03	0.95	SBSPON
ALGA0025530	ss131266409	rs80988723	4	68449871	[T/C]	0.762902	0.796183	0.00289622	A	0.8	0.03	0.77	LOC100152427
MARC0017069	ss107898449	rs80993862	4	69809031	[T/C]	0.707122	0.80536	0.00197719	A	0.75	0	0.75
ASGA0019985	ss131266606	rs80904861	4	69874972	[A/G]	0.707122	0.80536	0.00197719	G	0.75	0	0.75	LOC100520557
ASGA0020079	ss131267460	rs80869797	4	73588148	[T/C]	0.70167	0.803847	0.0018369	G	0.7	0	0.7
INRA0014694	ss478940983	rs336427104	4	73608713	[T/C]	0.562715	0.694263	0.00246387	G	0.58	0	0.58
SIRI0000122	ss478944380	rs331239711	4	73766174	[T/C]	0.84238	0.904691	0.000449656	G	0.85	0	0.85
ALGA0025722	ss131267540	rs80988273	4	73784142	[T/C]	0.6963	0.802335	0.00177876	A	0.73	0	0.73
ASGA0020111	ss131267738	rs80947551	4	74112725	[T/C]	0.750967	0.765428	0.00563885	A	0.75	0.05	0.7	NKAIN3
ALGA0025762	ss131267760	rs80943033	4	74216720	[T/C]	0.70167	0.803847	0.0018369	G	0.7	0	0.7	NKAIN3	74.653kb	16
ALGA0025765	ss131267772	rs80969743	4	74238564	[T/C]	0.771829	0.855113	0.000841733	G	0.75	0	0.75	NKAIN3		16
INRA0014736	ss478940989	rs340641155	4	74291373	[A/C]	0.70167	0.803847	0.0018369	C	0.7	0	0.7	NKAIN3
ASGA0020132	ss131267879	rs80900175	4	74606440	[T/G]	0.70167	0.803847	0.0018369	C	0.7	0	0.7	LOC102164027
MARC0071084	ss107852017	rs80838286	4	74962318	[T/C]	0.70167	0.803847	0.0018369	A	0.7	0	0.7	LOC100526167
ASGA0020144	ss131268041	rs80819609	4	75048148	[T/C]	0.530373	0.666158	0.00293812	A	0.58	0	0.58	LOC100526167
ALGA0025820	ss131268117	rs80864313	4	75219748	[A/G]	0.771829	0.855113	0.000841733	G	0.78	0	0.78	LOC102165635
MARC0029193	ss107800062	rs80955275	4	75414978	[T/G]	0.594036	0.683835	0.00730541	A	0.65	0.02	0.63
MARC0009468	ss107850475	rs80935746	4	75442786	[T/C]	0.595518	0.721937	0.00333209	G	0.65	0	0.65	LOC102165635
MARC0001035	ss107898627	rs80894069	4	75457722	[A/G]	0.771829	0.855113	0.000841733	A	0.78	0	0.78	LOC102165635
ASGA0020187	ss131268327	rs80784102	4	75583079	[A/G]	0.62875	0.749175	0.00231976	A	0.68	0	0.68	CHD7	46.338kb	17
ASGA0020190	ss131268349	rs80907300	4	75629417	[A/G]	0.62875	0.749175	0.00231976	A	0.68	0	0.68	CHD7		17
MARC0020540	ss107905011	rs80864024	4	75691763	[T/C]	0.492601	0.633283	0.00168273	A	0.55	0	0.55
ASGA0020198	ss131268409	rs80885763	4	75736153	[A/C]	0.62875	0.749175	0.00231976	C	0.68	0	0.68	CHD7
DRGA0004916	ss120031054	rs80997765	4	76250209	[A/G]	0.888608	0.838107	0.00419769	A	0.98	0.1	0.88	CHD7
H3GA0012998	ss131268732	rs80992184	4	76273500	[A/C]	0.833534	0.877019	0.00138575	A	0.83	0.02	0.81	CHD7
MARC0055668	ss107833401	rs80805024	4	77267263	[T/C]	0.555778	0.690446	0.00277968	A	0.6	0	0.6	NSMAF	20.925kb	18
MARC0013195	ss107869479	rs80955625	4	77288188	[A/G]	0.555778	0.690446	0.00277968	A	0.6	0	0.6	NSMAF		18
ALGA0026185	ss131270573	rs80804207	4	81830270	[A/G]	0.440829	0.000613105	0.00287694	G	0.7	0.65	0.05	LOC100153676
INRA0015172	ss478941029	rs343088221	4	83658801	[A/G]	0.527161	0.664124	0.00231442	G	0.63	0	0.63	LOC100153946
ALGA0026359	ss131271873	rs80834620	4	89641311	[A/G]	0.662366	0.775974	0.00139604	G	0.73	0	0.73	LOC100513081
ASGA0020972	ss131274843	rs80807161	4	97645266	[A/G]	0.37434	0.00139813	0.00513311	A	0.8	0.72	0.08	PCD1E
ASGA0099287	ss131568223	rs81477784	4	101313348	[A/G]	0.662366	0.775974	0.00139604	A	0.78	0	0.78	LOC100625756
ASGA0021239	ss131276576	rs81001550	4	101871157	[A/G]	0.386301	0.00135769	0.0053875	A	0.73	0.78	0.06	LOC102165756
ASGA0021314	ss131277072	rs80901841	4	102942851	[A/G]	0.386301	0.00135769	0.0053875	G	0.7	0.78	0.08	PI4KB
ALGA0027774	ss131239328	rs80840060	4	112132994	[A/G]	0.633018	0.750866	0.00255355	A	0.68	0	0.68	DENND2C
ASGA0021775	ss131239481	rs80788252	4	112390296	[A/G]	0.696505	0.770487	0.00548349	A	0.75	0.02	0.73
INRA0016389	ss478941135	rs340476022	4	112923221	[T/C]	0.125694	0.00125922	0.0093723	A	0.98	0.92	0.06	PHTF1	124.197kb		8
ASGA0021802	ss131239700	rs80921202	4	113047418	[A/G]	0.125694	0.00125922	0.0093723	A	0.98	0.92	0.06	MAGI3			8
MARC0097318	ss107882993	rs80846056	4	113348774	[T/C]	0.868112	0.831445	0.00666148	A	0.95	0.08	0.87
ALGA0027955	ss131240494	rs80978439	4	114621290	[A/G]	0.5917	0.720143	0.00297857	A	0.68	0	0.68	KCND3
ALGA0027970	ss131240623	rs80907354	4	114895408	[A/G]	0.5917	0.720143	0.00297857	G	0.68	0	0.68	ADORA3
ASGA0022298	ss131242753	rs80993514	4	119303859	[T/C]	0.748278	0.738014	0.00948044	A	0.8	0.07	0.73
MARC0032415	ss107804333	rs80985927	4	119904336	[A/G]	0.562257	0.65449	0.00921363	G	0.65	0.02	0.63
ASGA0022527	ss131244551	rs80823324	4	125209798	[A/G]	0.70167	0.803847	0.0018369	A	0.75	0	0.75	AGL
ALGA0028699	ss131244587	rs80857208	4	125262804	[A/G]	0.740234	0.735167	0.0097893	G	0.83	0.08	0.75		99.429kb		9
ASGA0022543	ss131244644	rs80986585	4	125362233	[T/C]	0.861926	0.830235	0.00665714	G	0.93	0.1	0.83				9
MARC0019427	ss107903695	rs81288402	4	126044140	[T/C]	0.523987	0.662089	0.00172465	A	0.63	0	0.63
MARC0027882	ss107798601	rs80996815	4	126243222	[A/G]	0.52245	0.61856	0.00693016	G	0.63	0.02	0.61
MARC0073571	ss107855278	rs80849125	4	126449895	[A/C]	0.835786	0.801768	0.00736941	A	0.93	0.08	0.85		16.136kb	19	10
ALGA0028802	ss131245136	rs80880796	4	126466031	[A/G]	0.868112	0.831445	0.00666148	A	0.95	0.08	0.87		16.136kb	19	10
MARC0103272	ss107889097	rs80977034	4	126526509	[A/G]	0.719974	0.765113	0.00761442	G	0.8	0.03	0.77
ALGA0028822	ss131245242	rs80883084	4	126673204	[A/G]	0.88116	0.804882	0.00925079	G	1	0.15	0.85
MARC0001861	ss107903598	rs80893728	4	126701589	[A/G]	0.888608	0.838107	0.00419769	A	0.98	0.12	0.86		26.43kb		11
ALGA0028834	ss131245282	rs80857271	4	126728020	[T/C]	0.900647	0.860616	0.00159652	G	0.98	0.08	0.9				11
ALGA0028850	ss131245346	rs80984510	4	126877517	[A/G]	0.719974	0.765113	0.00761442	A	0.8	0.05	0.75		12.934kb	20
H3GA0014475	ss131245311	rs80887452	4	126890451	[A/G]	0.719974	0.765113	0.00761442	G	0.8	0.05	0.75			20
ALGA0028943	ss131245783	rs80974073	4	128042047	[A/G]	0.93313	0.889282	0.00155921	A	1	0.1	0.9
ALGA0028936	ss131245760	rs80812873	4	128077768	[A/G]	0.125694	0.00125922	0.0093723	G	0.98	0.92	0.06
ALGA0028952	ss131245822	rs81380535	4	128785067	[T/G]	0.414628	0.00070236	0.00309557	A	0.8	0.67	0.13
DRGA0005309	ss120030666	rs80894724	4	129499034	[T/C]	0.414628	0.00070236	0.00309557	G	0.8	0.68	0.12	LOC100157203
DRGA0005325	ss120031131	rs80862313	4	131631473	[T/G]	0.458946	0.601705	0.00920512	A	0.55	0	0.55
ALGA0029773	ss131251600	rs80883848	4	138482304	[T/C]	0.501708	0.00156232	0.00712929	A	0.53	0.42	0.11	LOC100157444
ASGA0027346	ss131300533	rs81387241	5	193883	[T/C]	0.492578	0.000595779	0.00285026	A	0.53	0.38	0.15	TBC1D22A
MARC0052099	ss107828610	rs80907030	5	1536014	[A/G]	0.350011	0.000183878	0.000703219	A	0.65	0.82	0.17
ALGA0030033	ss131284927	rs80784536	5	4306727	[T/C]	0.501522	0.639806	0.00174475	G	0.55	0	0.55	L3MBTL2
H3GA0015330	ss131285747	rs80866109	5	5136760	[T/C]	0.490664	0.00144013	0.00690588	A	0.73	0.55	0.18	LOC102159576
ALGA0030323	ss131294123	rs80910187	5	8296771	[A/G]	0.470168	0.00134852	0.00640658	A	0.53	0.68	0.16	PVALB1
ASGA0024967	ss131280718	rs80980213	5	20318635	[T/C]	0.53095	0.624667	0.00890475	G	0.6	0.02	0.58	LOC100518782
H3GA0016102	ss131282317	rs80942743	5	25490542	[A/C]	0.384121	0.00145312	0.00567485	A	0.83	0.72	0.11	XRCC6BP1
ASGA0025173	ss131282894	rs80970186	5	28279328	[A/C]	0.945714	0.910956	0.000640363	A	1	0.07	0.93
ASGA0025245	ss131283603	rs81383499	5	31907326	[A/G]	0.816023	0.881408	0.000658655	A	0.88	0	0.88	WIF1	51.785kb	21
ASGA0025246	ss131283607	rs81383501	5	31959111	[A/G]	0.79722	0.823839	0.00327224	A	0.88	0.03	0.85	MSRB3		21
ALGA0031524	ss131283705	rs80807664	5	32351027	[A/G]	0.729053	0.768038	0.00665051	A	0.83	0.03	0.8	WIF1	137.242	22
DRGA0005611	ss120032077	rs81302925	5	32488269	[A/C]	0.729053	0.768038	0.00665051	C	0.83	0.03	0.8	LOC100513206		22
ASGA0025253	ss131283779	rs81383568	5	32544857	[T/C]	0.742859	0.831128	0.0010404	A	0.83	0	0.83	HMGA2
ASGA0025277	ss131283939	rs80973285	5	33146641	[A/G]	0.729053	0.768038	0.00665051	A	0.83	0.03	0.8	LOC100514286
DRGA0005714	ss120032668	rs80842921	5	39258511	[T/C]	0.662366	0.775974	0.00139604	A	0.7	0	0.7
ASGA0025463	ss131285345	rs81383847	5	39686576	[A/G]	0.891443	0.93004	5.93156e-08	A	0.93	0	0.93	LOC100524374	144.002kb	23
ALGA0031767	ss131285348	rs81383849	5	39711739	[A/G]	0.891443	0.93004	5.93156e-08	G	0.93	0	0.93	LOC100524374		23
ALGA0031773	ss131285376	rs80835590	5	39744590	[A/C]	0.891443	0.93004	5.93156e-08	C	0.93	0	0.93			23
ALGA0031772	ss131285366	rs81383857	5	39806821	[T/C]	0.891443	0.93004	5.93156e-08	G	0.93	0	0.93	LOC100737050		23
DRGA0005734	ss120032181	rs81302976	5	39830578	[T/C]	0.891443	0.93004	5.93156e-08	G	0.93	0	0.93	LOC102161093		23
INRA0019269	ss478941267	rs344441908	5	40692305	[A/G]	0.662366	0.775974	0.00139604	A	0.7	0	0.7
INRA0019276	ss478941271	rs328118165	5	40953842	[A/C]	0.662366	0.775974	0.00139604	A	0.7	0	0.7
ASGA0025483	ss131285632	rs80865612	5	42770073	[T/C]	0.662366	0.775974	0.00139604	A	0.7	0	0.7	LOC100737925
ASGA0025485	ss131285651	rs80795524	5	42908722	[A/C]	0.878386	0.903701	0.000585292	C	0.93	0.02	0.91	DNM1L	86.422kb	24
ASGA0025488	ss131285664	rs81383954	5	42945131	[A/C]	0.878386	0.903701	0.000585292	C	0.93	0.02	0.91	PKP2		24
DRGA0005755	ss120032142	rs81302954	5	42995144	[A/G]	0.878386	0.903701	0.000585292	G	0.93	0.02	0.91			24
DRGA0005763	ss120032542	rs81303132	5	43328900	[T/C]	0.662366	0.775974	0.00139604	G	0.7	0	0.7	BICD1	18.665kb	25
DRGA0005762	ss120031983	rs81302879	5	43347565	[T/C]	0.662366	0.775974	0.00139604	G	0.7	0	0.7	BICD1		25
MARC0003440	ss107901596	rs81002026	5	44248705	[A/G]	0.662366	0.775974	0.00139604	G	0.7	0	0.7	LOC102166980
ASGA0025490	ss131285723	rs80821336	5	44433025	[T/C]	0.662366	0.775974	0.00139604	G	0.7	0	0.7	LOC102166980	51.593kb	26
H3GA0016271	ss131285730	rs80946345	5	44484618	[T/G]	0.662366	0.775974	0.00139604	A	0.7	0	0.7	LOC102166980		26
ASGA0025493	ss131285739	rs81383963	5	44575549	[T/C]	0.662366	0.775974	0.00139604	A	0.7	0	0.7	LOC102167067	158.824	27
DRGA0005776	ss478938593	rs336848545	5	44734373	[A/G]	0.662366	0.775974	0.00139604	A	0.7	0	0.7			27
ALGA0031834	ss131285779	rs81383976	5	45134870	[T/C]	0.662366	0.775974	0.00139604	A	0.7	0	0.7	LOC100511880
INRA0019295	ss478941279	rs319154650	5	45842015	[A/G]	0.662366	0.775974	0.00139604	G	0.7	0	0.7
MARC0004984	ss107815716	rs80870501	5	46187765	[A/G]	0.825577	0.777122	0.00807463	G	0.93	0.1	0.83	TMTC1
MARC0046863	ss107822219	rs80983312	5	46233677	[A/G]	0.662366	0.775974	0.00139604	G	0.7	0	0.7
CASI0004330	ss478935042	rs323609894	5	46556499	[A/G]	0.662366	0.775974	0.00139604	G	0.7	0	0.7	LOC102157661
DRGA0005792	ss120032214	rs81302988	5	46723340	[A/G]	0.662366	0.775974	0.00139604	A	0.7	0	0.7		65.029kb	28
DRGA0005793	ss120032767	rs81303236	5	46788369	[T/C]	0.662366	0.775974	0.00139604	G	0.7	0	0.7			28
INRA0019299	ss478941283	rs333335318	5	46971126	[T/C]	0.662366	0.775974	0.00139604	G	0.7	0	0.7
DRGA0005797	ss120031856	rs81302833	5	47249397	[T/C]	0.662366	0.775974	0.00139604	A	0.7	0	0.7
DRGA0005810	ss120032318	rs80911854	5	48194491	[A/C]	0.662366	0.775974	0.00139604	A	0.7	0	0.7	LOC100157490	110.445kb	29
BGIS0004668	ss478934659	rs80971849	5	48224489	[A/G]	0.662366	0.775974	0.00139604	G	0.7	0	0.7			29
MARC0071848	ss107852642	rs80913111	5	48304936	[T/C]	0.662366	0.775974	0.00139604	G	0.7	0	0.7			29
ALGA0031885	ss131286047	rs81384035	5	48419383	[T/C]	0.816023	0.881408	0.000658655	G	0.88	0	0.88
MARC0115468	ss107879236	rs81274010	5	48433512	[A/C]	0.891443	0.93004	5.93156e-08	A	0.93	0	0.93
INRA0019308	ss478941287	rs344151268	5	48853419	[T/C]	0.624538	0.747484	0.0021338	A	0.68	0	0.68	LOC102158163	23.516kb	30
ALGA0031894	ss131286070	rs80996393	5	48876935	[A/G]	0.624538	0.747484	0.0021338	A	0.68	0	0.68	LOC102158163		30
H3GA0016310	ss131286246	rs80875090	5	50579532	[A/G]	0.806167	0.852392	0.0016414	A	0.88	0.02	0.86	LOC102166938
H3GA0016302	ss131286187	rs80881579	5	50602126	[A/C]	0.825577	0.777122	0.00807463	C	0.93	0.1	0.83	LOC102166938
DRGA0005836	ss120032785	rs80810370	5	51430961	[T/C]	0.768154	0.739521	0.00882842	A	0.88	0.08	0.8	SOX5
M1GA0007799	ss131286666	rs80843789	5	54295506	[A/G]	0.624538	0.747484	0.0021338	G	0.68	0	0.68	PDE3A
MARC0089524	ss107873275	rs80986510	5	63886131	[A/G]	0.530373	0.666158	0.00293812	G	0.6	0	0.6
M1GA0007834	ss131288999	rs81384652	5	64787530	[T/C]	0.594036	0.683835	0.00730541	G	0.6	0.02	0.58	LOC100519150
H3GA0016520	ss131289097	rs81384691	5	65293143	[A/C]	0.8305	0.800506	0.00703008	A	0.88	0.08	0.8	LOC100520741
ALGA0032767	ss131291733	rs80849138	5	71594494	[A/G]	0.555778	0.690446	0.00277968	A	0.58	0	0.58	CPNE8
ASGA0026268	ss131292031	rs80794819	5	73391377	[T/C]	0.384121	0.00145312	0.00567485	A	0.8	0.72	0.08
INRA0019965	ss478941342	rs319495888	5	74276729	[A/G]	0.53095	0.624667	0.00890475	G	0.58	0.02	0.56	PDZRN4
ALGA0032971	ss131292859	rs81385537	5	77768625	[A/G]	0.458946	0.601705	0.00920512	A	0.53	1	0.48	LOC100738507
M1GA0008025	ss131292923	rs81385560	5	77863551	[T/C]	0.849322	0.85083	0.00374467	A	0.93	0.05	0.88	ANO6
MARC0004505	ss107814426	rs81233677	5	77954119	[A/G]	0.458946	0.601705	0.00920512	A	0.53	1	0.48	ANO6
MARC0054094	ss107830581	rs80889892	5	78150614	[A/G]	0.807841	0.796374	0.00504483	A	0.9	0.07	0.83	LOC100738507
ASGA0026475	ss131293822	rs80896185	5	82826373	[A/G]	0.464387	0.606372	0.00755996	G	0.53	0	0.53	EID3
CASI0007168	ss478935263	rs331265276	5	96005031	[T/C]	0.62875	0.749175	0.00231976	A	0.68	0	0.68	LOC102161094
H3GA0017190	ss131297339	rs80936559	5	98101729	[T/C]	0.969116	0.97707	0.000102719	G	0.98	0	0.98	TMTC3
M1GA0008129	ss131297235	rs80995342	5	98252216	[T/C]	0.856368	0.852058	0.00395539	A	0.9	0.05	0.85	C5H12orf29
DRGA0006467	ss120032773	rs80948829	5	107539308	[T/G]	0.125694	0.00125922	0.0093723	C	0.95	0.92	0.03	LOC100736995
MARC0088620	ss107872557	rs81270096	6	2726090	[A/G]	0.70167	0.803847	0.0018369	A	0.8	0	0.8	LOC102161423
ALGA0034574	ss131306939	rs81389899	6	10680160	[A/C]	0.633018	0.750866	0.00255355	A	0.73	0	0.73	TERF2IP
MARC0025514	ss107911580	rs81293894	6	10819897	[T/C]	0.633018	0.750866	0.00255355	G	0.73	0	0.73
ASGA0027592	ss131307763	rs81390275	6	10950799	[T/C]	0.492601	0.633283	0.00168273	G	0.58	0	0.58
DIAS0000553	ss478936404	rs321573467	6	11840492	[T/C]	0.125694	0.00125922	0.0093723	A	0.98	0.92	0.06	LOC100622584
H3GA0054827	ss131566063	rs81475784	6	24418510	[A/G]	0.464387	0.606372	0.00755996	A	0.58	0	0.58	LOC100737256
ASGA0087096	ss131566246	rs81475953	6	26458530	[T/C]	0.477665	0.00151552	0.00737384	G	0.6	0.67	0.07	LOC102158205
M1GA0008505	ss131320111	rs81395778	6	39760185	[A/G]	0.633018	0.750866	0.00255355	A	0.7	0	0.7	HCST
ASGA0028172	ss131320244	rs81395834	6	40380255	[A/G]	0.599384	0.723731	0.00363816	G	0.65	0	0.65
DIAS0001094	ss478936780	rs196959622	6	42150331	[A/C]	0.599384	0.723731	0.00363816	A	0.65	0	0.65	RYR1
ALGA0035361	ss131302314	rs81387818	6	51646535	[T/C]	0.736601	0.829693	0.000783236	A	0.83	0	0.83	LOC100519605
M1GA0008611	ss131303076	rs81388158	6	62987043	[T/C]	0.562715	0.694263	0.00246387	A	0.65	0	0.65
INRA0021677	ss478941449	rs330773620	6	84420318	[T/G]	0.461651	0.604039	0.00844322	C	0.55	0	0.55	ZMYM4
ALGA0035955	ss131306372	rs81389660	6	85118141	[A/G]	0.497478	0.000250867	0.00117691	G	0.5	0.6	0.1	LOC102167570
ASGA0028877	ss131306492	rs81389710	6	86275445	[A/G]	0.125694	0.00125922	0.0093723	A	0.98	0.92	0.06	MTF1
ALGA0036604	ss131310058	rs81391297	6	117005026	[A/G]	0.633018	0.750866	0.00255355	G	0.73	0	0.73	PIK3C3
ALGA0036605	ss131310061	rs81391298	6	117018535	[A/C]	0.950659	0.953249	6.85901e-06	C	0.98	0.02	0.96	PIK3C3
ALGA0120257	ss131566553	rs81476249	6	118655198	[A/G]	0.562715	0.694263	0.00246387	G	0.63	0	0.63
DRGA0006812	ss120025452	rs81298903	6	123449566	[T/C]	0.37434	0.00139813	0.00513311	G	0.83	0.73	0.09
H3GA0018845	ss131311328	rs81391861	6	124441563	[A/G]	0.530373	0.666158	0.00293812	G	0.6	0	0.6	NEXN
ALGA0037126	ss131312918	rs81392519	6	134900233	[T/G]	0.566247	0.69617	0.00267431	C	0.65	0	0.65	LEPROT
ALGA0121176	ss131566565	rs81476261	6	136862710	[T/C]	0.7555	0.766836	0.00527349	G	0.83	0.05	0.78
ASGA0029714	ss131313107	rs81392606	6	137227395	[A/C]	0.7555	0.766836	0.00527349	C	0.83	0.05	0.78	ATG4C
H3GA0019331	ss131317020	rs81394385	6	154552001	[T/C]	0.687584	0.736324	0.00751067	A	0.75	0.03	0.72	SZT2
MARC0031395	ss107804219	rs81226857	6	155749213	[A/G]	0.729053	0.768038	0.00665051	A	0.8	0.03	0.77
M1GA0009131	ss131317299	rs81394508	6	156747990	[A/G]	0.633018	0.750866	0.00255355	A	0.73	0	0.73	SCMH1
H3GA0019379	ss131341562	rs81397565	7	560055	[A/G]	0.870824	0.814654	0.00881704	G	0.98	0.12	0.86	LOC100156357	144.662kb		12
INRA0022929	ss478941530	rs344912831	7	704717	[A/G]	0.900705	0.845475	0.00250761	G	1	0.12	0.88	TBC1D22B			12
H3GA0019615	ss131348734	rs80872504	7	4701695	[A/G]	0.406214	0.00015866	0.000687575	G	0.8	0.68	0.12	LOC102165101
ASGA0030887	ss131356571	rs80868364	7	6691806	[T/G]	0.595518	0.721937	0.00333209	A	0.68	0	0.68
MARC0081577	ss107864200	rs80824094	7	7121315	[T/C]	0.461651	0.604039	0.00844322	A	0.58	0	0.58	LOC100627687
ASGA0030965	ss131358269	rs80984688	7	7982371	[T/C]	0.37434	0.00139813	0.00513311	A	0.8	0.73	0.07	MAK
H3GA0019807	ss131358509	rs80911234	7	8277288	[T/C]	0.505242	0.00160012	0.00716062	A	0.53	0.43	0.1	NEDD9
ALGA0038819	ss131335667	rs80922943	7	14651690	[T/C]	0.626263	0.712695	0.00770648	G	0.7	0.02	0.68
ASGA0031445	ss131335990	rs80814218	7	16048889	[A/G]	0.533844	0.626701	0.00954802	A	0.6	0.02	0.58
ASGA0031549	ss131336634	rs80876609	7	18066871	[A/G]	0.533844	0.626701	0.00954802	A	0.6	0.02	0.58
ASGA0031572	ss131336844	rs80813026	7	18709087	[T/C]	0.969116	0.97707	0.000102719	G	0.98	0	0.98
ALGA0039151	ss131337151	rs80857730	7	19895524	[A/G]	0.590669	0.682033	0.00692629	G	0.7	0.02	0.68
M1GA0009777	ss131340533	rs80847612	7	27893409	[A/G]	0.595518	0.721937	0.00333209	A	0.6	0	0.6	EHMT2
ASGA0032187	ss131341760	rs80920299	7	31163254	[A/G]	0.556099	0.650664	0.00957371	G	0.68	0.02	0.66	MLIP
SIRI0000873	ss478944675	rs333075248	7	33754392	[T/G]	0.840869	0.783329	0.00932207	A	0.93	0.12	0.81	DST
MARC0058766	ss107837325	rs80935535	7	34669474	[A/G]	0.912557	0.866707	0.00203472	G	1	0.1	0.9	LEMD2
ASGA0032536	ss131344181	rs80787780	7	35063688	[A/C]	0.912557	0.866707	0.00203472	A	1	0.1	0.9	RPS10
ALGA0040298	ss131344461	rs80969136	7	35493906	[T/C]	0.900705	0.845475	0.00250761	A	1	0.12	0.88	LOC100737984
DRGA0007499	ss120019105	rs80813446	7	36584796	[A/C]	0.888426	0.82447	0.00598555	A	1	0.13	0.87		134.676kb		13
DIAS0000127	ss478936101	-	7	36719472	[A/G]	0.882182	0.836927	0.00507726	A	0.98	0.1	0.88				13
ALGA0040388	ss131345007	rs80810827	7	37154616	[T/C]	0.900705	0.845475	0.00250761	A	1	0.12	0.88	CPNE5
ALGA0040409	ss131345140	rs80836604	7	37369986	[T/C]	0.78633	0.743207	0.00979257	A	0.9	0.1	0.8	FGD2	12.145kb		14
ASGA0032671	ss131345162	rs80959389	7	37382131	[A/G]	0.888426	0.82447	0.00598555	A	1	0.13	0.87				14
MARC0014933	ss107897251	rs80945833	7	37999442	[T/G]	0.78633	0.743207	0.00979257	C	0.9	0.1	0.8
MARC0074546	ss107856347	rs80792687	7	38199559	[A/G]	0.78633	0.743207	0.00979257	G	0.88	0.1	0.78	LOC102165686	50.019kb		15
MARC0061348	ss107839817	rs80982835	7	38249578	[T/C]	0.78633	0.743207	0.00979257	A	0.9	0.1	0.8				15
ALGA0040529	ss131345888	rs80874570	7	39469418	[T/C]	0.58734	0.68023	0.00661943	G	0.68	0.02	0.66	LOC102167303
ALGA0040620	ss131346503	rs80921284	7	40367474	[T/G]	0.658903	0.741071	0.0046641	A	0.73	0.02	0.71	KIF6
ALGA0040629	ss131346557	rs80840377	7	40387071	[A/G]	0.595518	0.721937	0.00333209	A	0.63	0	0.63	KIF6
ALGA0040661	ss131346850	rs80941596	7	40981407	[A/G]	0.595518	0.721937	0.00333209	G	0.63	0	0.63	KIF6
DIAS0002341	ss478937348	rs80891359	7	41906723	[T/G]	0.492601	0.633283	0.00168273	A	0.55	0	0.55	LOC100518202
H3GA0021302	ss131349358	rs80956893	7	46279535	[T/C]	0.562715	0.694263	0.00246387	A	0.7	0	0.7	LOC100737965
ALGA0040965	ss131349384	rs80974919	7	46344790	[A/G]	0.562715	0.694263	0.00246387	G	0.7	0	0.7
H3GA0021306	ss131349419	rs80801682	7	46374386	[A/G]	0.562257	0.65449	0.00921363	G	0.7	0.02	0.68
ASGA0033252	ss131349627	rs80907125	7	46766624	[T/G]	0.816202	0.774562	0.00684252	C	0.93	0.1	0.83	CLIC5
MARC0078872	ss107862352	rs81002621	7	48191311	[T/C]	0.667124	0.777572	0.00183123	A	0.78	0	0.78	GPR116
ALGA0041512	ss131352306	rs80876353	7	52574641	[A/C]	0.594036	0.683835	0.00730541	C	0.65	0.02	0.63
DIAS0001425	ss478937006	rs325603698	7	52898493	[T/C]	0.505406	0.000779969	0.00350731	G	0.63	0.45	0.18	CRABP1
ASGA0033639	ss131352355	rs80858596	7	53030267	[T/G]	0.505406	0.000779969	0.00350731	A	0.63	0.45	0.18	AGPHD1
MARC0059240	ss107838448	rs80784449	7	57608960	[T/C]	0.199264	0.00154339	0.00770423	A	0.95	0.87	0.08
INRA0026131	ss478941710	rs336668570	7	62247524	[A/G]	0.464387	0.606372	0.00755996	A	0.55	0	0.55	PEAK1	64.593kb	31
MARC0013048	ss107886458	rs80949379	7	62312117	[A/G]	0.464387	0.606372	0.00755996	A	0.55	0	0.55	PEAK1		31
H3GA0021974	ss131357025	rs80799335	7	66691120	[A/G]	0.748278	0.738014	0.00948044	G	0.85	0.07	0.78	LOC102159018
MARC0015528	ss107898893	rs80865863	7	66751001	[T/G]	0.464387	0.606372	0.00755996	A	0.5	0	0.5
ALGA0042370	ss131357178	rs80949277	7	68271661	[A/G]	0.748278	0.738014	0.00948044	G	0.85	0.07	0.78	LOC100515265
DRGA0007772	ss120019243	rs80995272	7	73852569	[A/G]	0.79722	0.823839	0.00327224	A	0.88	0.03	0.85
DRGA0007776	ss120018923	rs80951355	7	73910279	[A/G]	0.780432	0.768097	0.0050207	G	0.88	0.07	0.81		81.065kb		16
DRGA0007777	ss478938649	rs327385898	7	73991344	[T/C]	0.780432	0.768097	0.0050207	G	0.88	0.07	0.81	LOC102165436			16
ALGA0042516	ss131358077	rs80951368	7	74036614	[A/G]	0.780432	0.768097	0.0050207	A	0.88	0.07	0.81
ALGA0042517	ss131358089	rs80826231	7	74092810	[A/C]	0.780432	0.768097	0.0050207	C	0.88	0.07	0.81
ALGA0042683	ss131359140	rs80955453	7	81101797	[T/C]	0.890592	0.879475	0.000925217	A	0.95	0.05	0.9	LOC102164513
CASI0006213	ss478935167	rs340343594	7	88038518	[T/C]	0.523987	0.662089	0.00172465	A	0.63	0	0.63	NR2F2
ALGA0043127	ss131361290	rs80794422	7	90222815	[T/C]	0.492601	0.633283	0.00168273	G	0.6	0	0.6	LOC102161312
INRA0027027	ss478941886	rs322490815	7	93004816	[T/C]	0.490664	0.00144013	0.00690588	A	0.65	0.55	0.1	LOC102161387
MARC0093718	ss107877053	rs80788544	7	93028462	[T/C]	0.490664	0.00144013	0.00690588	G	0.65	0.55	0.1
INRA0027029	ss478941888	rs340164607	7	93301044	[A/G]	0.490664	0.00144013	0.00690588	G	0.65	0.55	0.1	LOC102161387
MARC0010481	ss107855200	rs80833486	7	97830125	[A/C]	0.633018	0.750866	0.00255355	C	0.68	0	0.68
H3GA0022648	ss131321751	rs80987430	7	102471845	[A/G]	0.562715	0.694263	0.00246387	G	0.6	0	0.6
ASGA0035535	ss131322003	rs80963494	7	103541864	[T/C]	0.324839	0.000216863	0.00104169	G	0.7	0.83	0.13		77.937kb		17
ASGA0035536	ss131322023	rs80846252	7	103619801	[T/G]	0.324839	0.000216863	0.00104169	A	0.7	0.83	0.13	ACYP1			17
MARC0066622	ss107846561	rs80792068	7	106397314	[A/G]	0.49554	0.635458	0.00174377	G	0.5	1	0.5	ADCK1
MARC0008582	ss107837320	rs80978995	7	107961874	[A/G]	0.527161	0.664124	0.00231442	G	0.53	0	0.53	LOC102158448	45.031kb	32
INRA0027850	ss478941954	rs343424827	7	107994400	[A/G]	0.527161	0.664124	0.00231442	G	0.53	0	0.53	LOC102158448		32
INRA0027852	ss478941956	rs335403661	7	108006905	[A/G]	0.528087	0.622632	0.00823051	A	0.53	0.02	0.51	LOC102158448		32
ALGA0044524	ss131324953	rs80988140	7	114322188	[A/G]	0.48031	0.00201317	0.00978755	A	0.63	0.57	0.06
ALGA0044543	ss131325045	rs80942759	7	114760267	[T/C]	0.350011	0.000183878	0.000703219	G	0.75	0.8	0.05
ALGA0044549	ss131325077	rs81396162	7	115013731	[A/G]	0.79722	0.823839	0.00327224	A	0.88	0.03	0.85
H3GA0022932	ss131325419	rs80868180	7	115781359	[A/G]	0.820863	0.775842	0.00751307	G	0.93	0.1	0.83		46.062kb		18
MARC0074672	ss107857268	rs80952871	7	115827421	[A/G]	0.744235	0.736591	0.00955435	A	0.8	0.07	0.73				18
ALGA0044674	ss131325720	rs80859525	7	116287480	[T/C]	0.064358	0.000473697	0.0050468	G	1	0.95	0.05
ASGA0036089	ss131325746	rs80876077	7	116528134	[A/G]	0.064358	0.000473697	0.0050468	G	1	0.95	0.05	EML5
MARC0034151	ss107805984	rs81227990	7	116930058	[T/C]	0.337028	0.000291224	0.00126716	G	0.88	0.75	0.13
M1GA0011007	ss131330787	rs80966282	7	124677574	[T/C]	0.36499	0.505068	0.00934803	A	0.63	1	0.38	VRK1
M1GA0011525	ss131334826	rs81397354	7	131778835	[A/G]	0.555778	0.690446	0.00277968	A	0.63	0	0.63	DLK1
H3GA0024053	ss131374172	rs81402543	8	1560172	[A/G]	0.559225	0.692355	0.00255174	G	0.55	0	0.55
MARC0046722	ss107819485	rs81236914	8	2790105	[A/C]	0.505406	0.000779969	0.00350731	A	0.63	0.43	0.2
MARC0057101	ss107835827	rs81247442	8	5259011	[T/C]	0.386301	0.00135769	0.0053875	A	0.65	0.78	0.13	LOC100624091
DRGA0008365	ss120029825	rs81301653	8	18071595	[T/G]	0.125694	0.00125922	0.0093723	C	0.95	0.92	0.03
ALGA0046905	ss131384133	rs81406942	8	22045804	[A/G]	0.490664	0.00144013	0.00690588	G	0.63	0.57	0.06	LOC102160887
MARC0102624	ss107888913	rs81279538	8	28959384	[T/C]	0.434743	0.0016377	0.0075852	G	0.65	0.73	0.08		21.246kb		19
ASGA0038265	ss131365141	rs81398594	8	28980630	[T/G]	0.434743	0.0016377	0.0075852	C	0.65	0.73	0.08				19
H3GA0024780	ss131367971	rs81399835	8	37895681	[A/G]	0.492601	0.633283	0.00168273	G	0.53	0	0.53
INRA0029810	ss478942035	rs321867574	8	49998022	[A/G]	0.486541	0.00168877	0.0081902	G	0.53	0.63	0.11	LOC102164118
MARC0063673	ss107842559	rs81251710	8	51865707	[T/C]	0.486541	0.00168877	0.0081902	G	0.53	0.63	0.11
ALGA0047879	ss131369526	rs81400510	8	53046268	[T/G]	0.486541	0.00168877	0.0081902	A	0.53	0.63	0.11
ALGA0047889	ss131369639	rs81400554	8	55441514	[T/C]	0.486541	0.00168877	0.0081902	G	0.53	0.63	0.11	NAF1
ALGA0047993	ss131370224	rs81400806	8	65076084	[T/C]	0.199264	0.00154339	0.00770423	G	0.95	0.87	0.08
H3GA0024981	ss131371588	rs81401423	8	77715774	[A/G]	0.667124	0.777572	0.00183123	G	0.75	0	0.75	FRAS1
MARC0020530	ss107904603	rs81289028	8	92680413	[T/C]	0.44949	0.00154339	0.00720088	A	0.58	0.72	0.14
ASGA0039426	ss131374569	rs81402700	8	103940104	[A/G]	0.125694	0.00125922	0.0093723	G	0.95	0.92	0.03	LOC102158975
H3GA0025212	ss131374617	rs81402718	8	104894664	[T/C]	0.125694	0.00125922	0.0093723	A	0.95	0.92	0.03
ALGA0049095	ss131375909	rs81403282	8	112873022	[T/G]	0.233477	4.978e-05	0.000259304	C	0.85	0.9	0.05		117.48kb	33
MARC0078539	ss107861058	rs81263179	8	112912751	[A/G]	0.233477	4.978e-05	0.000259304	G	0.85	0.9	0.05			33
ASGA0039572	ss131375871	rs81403267	8	112990502	[T/C]	0.233477	4.978e-05	0.000259304	A	0.85	0.9	0.05			33
ALGA0113872	ss131567421	rs81477042	8	114572893	[A/G]	0.233477	4.978e-05	0.000259304	A	0.85	0.9	0.05
ALGA0049101	ss131375941	rs81403297	8	115049212	[A/G]	0.233477	4.978e-05	0.000259304	G	0.85	0.9	0.05	LOC102165403
ASGA0039584	ss131375963	rs81403308	8	115213932	[T/C]	0.233477	4.978e-05	0.000259304	A	0.85	0.9	0.05	LOC102167733	153.441kb	34
ALGA0049107	ss131375976	rs81403315	8	115263165	[A/G]	0.233477	4.978e-05	0.000259304	G	0.85	0.9	0.05	LOC102167733		34
ALGA0049111	ss131376003	rs81403328	8	115345808	[T/C]	0.233477	4.978e-05	0.000259304	G	0.85	0.9	0.05	CAMK2D		34
ALGA0049113	ss131376009	rs81403331	8	115367373	[T/C]	0.233477	4.978e-05	0.000259304	A	0.85	0.9	0.05	CAMK2D		34
CASI0007750	ss478935338	rs334851184	8	115721711	[A/G]	0.233477	4.978e-05	0.000259304	A	0.85	0.9	0.05	ANK2
ALGA0049122	ss131376051	rs81403349	8	115915764	[A/G]	0.233477	4.978e-05	0.000259304	A	0.85	0.9	0.05	ANK2
DRGA0008748	ss120029671	rs81301504	8	120819218	[T/C]	0.70167	0.803847	0.0018369	A	0.75	0	0.75
ALGA0049421	ss131377386	rs81403928	8	126928092	[A/G]	0.44949	0.00154339	0.00720088	A	0.6	0.7	0.1	LOC100525593
ALGA0104458	ss131567337	rs81476966	8	137665865	[T/C]	0.350011	0.000183878	0.000703219	G	0.63	0.82	0.19
ALGA0050009	ss131380514	rs81405297	8	141362931	[A/G]	0.499883	0.000709764	0.00328745	A	0.63	0.52	0.11
MARC0097046	ss107882476	rs81275852	9	4983913	[A/G]	0.667124	0.777572	0.00183123	A	0.7	0	0.7	LOC100620971
MARC0014465	ss107897604	rs81284215	9	5010430	[A/G]	0.667124	0.777572	0.00183123	G	0.73	0	0.73
ALGA0050810	ss131393315	rs81411057	9	5287124	[T/C]	0.59744	0.685636	0.00752897	A	0.65	0.02	0.63	LOC100514119
ALGA0051084	ss131399737	rs81413855	9	9045359	[A/G]	0.498514	0.637633	0.00174933	G	0.58	0	0.58	LOC100516504
ALGA0051345	ss131404397	rs80827469	9	12430551	[T/G]	0.125694	0.00125922	0.0093723	C	0.98	0.92	0.06
CASI0009712	ss478935732	rs328250417	9	12911573	[T/G]	0.125694	0.00125922	0.0093723	A	0.98	0.92	0.06	LOC100524885
ALGA0051607	ss131413948	rs81420124	9	16376714	[T/C]	0.502826	0.596545	0.00794526	A	0.58	0.03	0.55	LOC102160520
ASGA0041847	ss131414229	rs81420256	9	16652930	[A/G]	0.125694	0.00125922	0.0093723	G	0.98	0.92	0.06	LOC102160520
ALGA0051700	ss131414711	rs81420475	9	20606549	[C/G]	0.779159	0.856476	0.00112215	G	0.85	0	0.85	LOC102163619
MARC0114913	ss107879217	rs81273992	9	24198275	[A/G]	0.501708	0.00156232	0.00712929	G	0.55	0.4	0.15
ASGA0042109	ss131385743	rs81407670	9	27122371	[A/G]	0.125694	0.00125922	0.0093723	G	0.98	0.9	0.08		29.146kb		20
ALGA0051934	ss131385764	rs81407680	9	27151517	[T/C]	0.125694	0.00125922	0.0093723	G	0.98	0.9	0.08				20
ALGA0051969	ss131385964	rs81407763	9	27655975	[T/C]	0.125694	0.00125922	0.0093723	A	0.98	0.92	0.06
H3GA0026870	ss131387067	rs81408274	9	30890072	[T/C]	0.233477	4.978e-05	0.000259304	G	0.85	0.9	0.05	PANX1
ALGA0056107	ss131413312	rs81419844	9	43095240	[A/G]	0.406214	0.00015866	0.000687575	A	0.83	0.68	0.14
H3GA0027238	ss131391989	rs81410456	9	50374339	[A/G]	0.633018	0.750866	0.00255355	A	0.7	0	0.7
MARC0054032	ss107831352	rs81244607	9	56674581	[A/G]	0.783566	0.794399	0.00357141	A	0.85	0.05	0.8	GRAMD1B
H3GA0027400	ss131393787	rs81411269	9	59098438	[A/G]	0.504797	0.000497198	0.00224851	A	0.65	0.5	0.15	LOC100525830
H3GA0027414	ss131393932	rs81411330	9	59593375	[T/C]	0.783566	0.794399	0.00357141	A	0.85	0.05	0.8	FOXRED1/RPUSD4
MARC0035886	ss107809663	rs81230490	9	62996538	[A/G]	0.500317	0.000796756	0.0036804	A	0.58	0.5	0.08
H3GA0028846	ss131413347	rs81419861	9	73924332	[A/G]	0.600882	0.687437	0.00790086	A	0.68	0.02	0.66
ALGA0105293	ss131567786	rs81477379	9	78744585	[T/C]	0.337028	0.000291224	0.00126716	G	0.88	0.75	0.13
ALGA0054067	ss131399853	rs81413910	9	92170205	[T/C]	0.37434	0.00139813	0.00513311	A	0.85	0.72	0.13	DGKB
MARC0054373	ss107830707	rs81244154	9	102010116	[A/G]	0.199264	0.00154339	0.00770423	A	0.95	0.85	0.1	LOC100523199
ASGA0058727	ss131493742	rs80846617	9	130229275	[T/G]	0.878386	0.903701	0.000585292	A	0.93	0.02	0.91	LOC102164992
ALGA0055125	ss131406787	rs81416909	9	134383729	[T/C]	0.499883	0.000709764	0.00328745	A	0.58	0.53	0.04	RNASEL
ALGA0055316	ss131407961	rs81417425	9	137500643	[T/C]	0.159835	-0.0365683	0.00815213	A	0.9	0.92	0.02
ASGA0044940	ss131409116	rs81417930	9	141765785	[A/G]	0.324839	0.000216863	0.00104169	A	0.78	0.8	0.03	LOC100525770
ASGA0044953	ss131409206	rs81417967	9	141778623	[A/C]	0.324839	0.000216863	0.00104169	C	0.78	0.8	0.03	LOC100525770
MARC0025211	ss107910635	rs81293247	9	144165803	[A/G]	0.559225	0.692355	0.00255174	G	0.6	0	0.6
ALGA0055810	ss131410970	rs81418777	9	145324574	[A/G]	0.5917	0.720143	0.00297857	G	0.63	0	0.63
DRGA0010088	ss120031293	rs80919786	10	4451519	[T/C]	0.492467	0.00113598	0.00541395	G	0.73	0.53	0.19
ALGA0056504	ss131426657	rs81425678	10	5587021	[T/C]	0.492601	0.633283	0.00168273	A	0.63	0	0.63
ALGA0056747	ss131433064	rs81428565	10	9438766	[T/G]	0.667124	0.777572	0.00183123	A	0.73	0	0.73
ALGA0057018	ss131434489	rs81429215	10	12294340	[A/C]	0.696505	0.770487	0.00548349	C	0.75	0.02	0.73
ALGA0057017	ss131434484	rs81429213	10	12321117	[T/C]	0.562257	0.65449	0.00921363	A	0.65	0.02	0.63
ALGA0057354	ss131415694	rs81420899	10	17263547	[A/G]	0.528087	0.622632	0.00823051	G	0.58	0.02	0.56
ALGA0057395	ss131415950	rs81421012	10	18792211	[T/G]	0.853451	0.905927	0.000567654	C	0.9	0	0.9
ALGA0057772	ss131418239	rs81422009	10	26876697	[T/C]	0.458356	0.0012954	0.00603789	G	0.5	0.32	0.18
ASGA0047049	ss131418307	rs81422035	10	26960511	[T/G]	0.87649	0.815852	0.00848526	C	0.98	0.12	0.86	LOC102168045
ALGA0057985	ss131419681	rs81422643	10	31220408	[T/G]	0.735661	0.799269	0.00293823	A	0.75	0.02	0.73
ASGA0047247	ss131419756	rs81422674	10	33076536	[T/C]	0.527161	0.664124	0.00231442	G	0.58	0	0.58	C10H9orf3
MARC0027994	ss107798232	rs81222776	10	35821824	[A/G]	0.748278	0.738014	0.00948044	G	0.83	0.07	0.76
ASGA0047452	ss131420985	rs81423176	10	36011607	[A/G]	0.748278	0.738014	0.00948044	G	0.83	0.07	0.76	LOC100621290
MARC0090810	ss107875932	rs81272071	10	40357608	[A/G]	0.528087	0.622632	0.00823051	A	0.58	0.02	0.56
ALGA0058399	ss131422031	rs80969522	10	40599363	[T/C]	0.497473	0.592205	0.00989152	A	0.55	0.02	0.53
ALGA0058402	ss131422042	rs81423615	10	40637867	[A/G]	0.489695	0.631107	0.00164091	A	0.63	0	0.63		63.851kb	35
ASGA0047589	ss131422010	rs81423600	10	40701718	[A/G]	0.489695	0.631107	0.00164091	A	0.63	0	0.63	LOC100514001		35
ASGA0047602	ss131422085	rs81423633	10	40942292	[T/C]	0.867027	0.877708	0.00188049	A	0.93	0.03	0.9	LOC100514001
ALGA0058420	ss131422119	rs81423643	10	41165599	[A/C]	0.891443	0.93004	5.93156e-08	A	0.93	0	0.93
CASI0005931	ss478935148	rs325100644	10	41357169	[T/G]	0.867027	0.877708	0.00188049	C	0.93	0.03	0.9
ALGA0058421	ss131422124	rs81423645	10	41384871	[A/G]	0.590669	0.682033	0.00692629	G	0.65	0.02	0.63
ASGA0047606	ss131422163	rs81423659	10	41511754	[A/G]	0.49554	0.635458	0.00174377	A	0.55	0	0.55
ASGA0047610	ss131422229	rs80806330	10	42501012	[T/C]	0.856368	0.852058	0.00395539	G	0.93	0.05	0.88	LOC100515093	153.121kb	36
ALGA0058439	ss131422238	rs81423692	10	42641985	[T/C]	0.867027	0.877708	0.00188049	A	0.93	0.03	0.9			36
INRA0033769	ss478942252	rs320602074	10	42654133	[A/G]	0.867027	0.877708	0.00188049	A	0.93	0.03	0.9			36
MARC0072011	ss107852873	rs81258204	10	43441947	[A/C]	0.748278	0.738014	0.00948044	A	0.83	0.07	0.76
ASGA0047949	ss131424401	rs81424606	10	50825713	[T/C]	0.696505	0.770487	0.00548349	G	0.7	0.02	0.68	TMEM236
ALGA0058907	ss131424542	rs81424689	10	51134750	[T/C]	0.70167	0.803847	0.0018369	G	0.7	0	0.7
MARC0018208	ss107902725	rs81287738	10	51714822	[T/C]	0.696505	0.770487	0.00548349	A	0.7	0.02	0.68
H3GA0030187	ss131424777	rs81424823	10	51839507	[T/C]	0.93313	0.889282	0.00155921	G	1	0.1	0.9	CACNB2
ASGA0048080	ss131424972	rs81424935	10	53081977	[A/G]	0.464387	0.606372	0.00755996	G	0.5	0	0.5	LOC100525944
M1GA0014146	ss131425685	rs81425251	10	56669667	[T/C]	0.768154	0.739521	0.00882842	G	0.83	0.08	0.75	MYO3A
ASGA0092657	ss131567955	rs81477540	10	57081275	[T/C]	0.730391	0.79782	0.00303088	G	0.75	0.02	0.73
H3GA0030320	ss131426051	rs81425409	10	58007080	[T/C]	0.920382	0.86784	0.00239791	G	1	0.1	0.9
MARC0000843	ss107896508	rs81283474	10	58052425	[T/C]	0.622576	0.710994	0.00768617	A	0.68	0.02	0.66	LOC100518211
ALGA0059217	ss131426084	rs81425425	10	58120889	[A/G]	0.498514	0.637633	0.00174933	G	0.58	0	0.58	HNSL1	75.659kb	37
MARC0056370	ss107831685	rs81244802	10	58196548	[T/C]	0.498514	0.637633	0.00174933	G	0.58	0	0.58	ARHGAP21		37
ASGA0048326	ss131426586	rs81425649	10	60474796	[T/C]	0.530373	0.666158	0.00293812	G	0.6	0	0.6
MARC0020796	ss107905104	rs81289413	10	60566911	[T/G]	0.530373	0.666158	0.00293812	A	0.6	0	0.6
ASGA0048334	ss131426627	rs80979357	10	60662213	[A/G]	0.530373	0.666158	0.00293812	G	0.6	0	0.6	DNAJC1
ASGA0049009	ss131431188	rs81427734	10	74682487	[T/C]	0.417152	0.000236537	0.00105677	G	0.7	0.73	0.03	LOC102168040
ALGA0112828	ss131569577	rs81479015	10	78713791	[A/G]	0.622576	0.710994	0.00768617	A	0.63	0.02	0.61
MARC0056205	ss107832666	rs80816476	11	948908	[T/C]	0.504797	0.000497198	0.00224851	A	0.55	0.48	0.07	SAP18
MARC0094174	ss107881177	rs80965707	11	2648908	[T/G]	0.867027	0.877708	0.00188049	C	0.93	0.03	0.9	LOC100523747
ALGA0074964	ss131519965	rs80992598	11	2950140	[T/C]	0.470168	0.00134852	0.00640658	G	0.53	0.67	0.14
MARC0085235	ss107868813	rs81267879	11	4824370	[A/G]	0.490664	0.00144013	0.00690588	A	0.6	0.55	0.05	POLR1D
MARC0007331	ss107818402	rs80974768	11	8492451	[T/C]	0.458356	0.0012954	0.00603789	A	0.6	0.7	0.1	FRY
DRGA0010887	ss120018079	rs81295229	11	13165714	[T/C]	0.464387	0.606372	0.00755996	A	0.53	0	0.53	TRPC4
ALGA0061214	ss131437929	rs81430167	11	19499216	[T/C]	0.125694	0.00125922	0.0093723	G	0.98	0.92	0.06
M1GA0015068	ss131438888	rs81430370	11	22577605	[A/G]	0.523987	0.662089	0.00172465	G	0.6	0	0.6	LOC100524214
M1GA0015084	ss131439214	rs81000066	11	23323297	[A/C]	0.758654	0.823305	0.00183219	C	0.85	0.02	0.83
MARC0020561	ss107905035	rs81289355	11	23414832	[T/C]	0.486823	0.62893	0.00177388	G	0.63	0	0.63
MARC0048830	ss107824600	rs81240268	11	23713200	[A/G]	0.839984	0.825501	0.00541356	G	0.93	0.07	0.86
ALGA0061535	ss131439894	rs80949037	11	25115478	[A/G]	0.562715	0.694263	0.00246387	A	0.65	0	0.65	LOC102167865
ASGA0050525	ss131440505	rs81430654	11	28190422	[A/G]	0.768154	0.739521	0.00882842	G	0.83	0.1	0.73	LOC102157586
ALGA0061644	ss131440496	rs81430650	11	28235526	[A/C]	0.757726	0.79479	0.00308231	C	0.8	0.05	0.75
DRGA0010995	ss120017841	rs80887502	11	28361053	[T/C]	0.867027	0.877708	0.00188049	G	0.9	0.05	0.85	LOC102157586
INRA0035839	ss478942321	rs325269272	11	28375928	[A/G]	0.736601	0.829693	0.000783236	A	0.8	0	0.8	LOC102157814
ASGA0050514	ss131440405	rs81430635	11	28915481	[T/C]	0.825577	0.777122	0.00807463	A	0.93	0.12	0.81
DRGA0011024	ss120017979	rs80992662	11	29882035	[A/G]	0.530373	0.666158	0.00293812	A	0.63	0	0.63
ASGA0050592	ss131441264	rs80847580	11	31605341	[A/G]	0.70167	0.803847	0.0018369	A	0.75	0	0.75	PCDH17	56.5kb	38
DRGA0011065	ss120018141	rs80835110	11	31661841	[T/C]	0.70167	0.803847	0.0018369	A	0.75	0	0.75	PCDH17		38
ALGA0061813	ss131441382	rs81430895	11	32164704	[A/G]	0.724486	0.766575	0.00725392	A	0.8	0.03	0.77
INRA0036006	ss478942331	rs332086911	11	32241903	[A/C]	0.70167	0.803847	0.0018369	A	0.75	0	0.75
INRA0036008	ss478942333	rs326976142	11	32302124	[T/C]	0.70167	0.803847	0.0018369	G	0.75	0	0.75
ALGA0061824	ss131441432	rs80863815	11	32740312	[T/C]	0.6033	0.725524	0.00388519	A	0.7	0	0.7
H3GA0031783	ss131441476	rs81430907	11	33286677	[T/G]	0.779159	0.856476	0.00112215	C	0.83	0	0.83
ASGA0050619	ss131441516	rs81430921	11	33393097	[A/C]	0.748278	0.738014	0.00948044	A	0.83	0.07	0.76	LOC102161242
ASGA0050620	ss131441529	rs81430923	11	33452495	[A/G]	0.530373	0.666158	0.00293812	A	0.63	0	0.63	LOC102161242
ALGA0061853	ss131441607	rs80887183	11	33997447	[T/C]	0.779159	0.856476	0.00112215	A	0.83	0	0.83	LOC100737947
MARC0094879	ss107880950	rs80889730	11	34097538	[T/C]	0.6033	0.725524	0.00388519	A	0.7	0	0.7	LOC100737947
ASGA0050640	ss131441742	rs80886790	11	34269248	[A/G]	0.762902	0.796183	0.00289622	A	0.83	0.03	0.8	LOC100153172
ASGA0050635	ss131441700	rs80814250	11	34304256	[T/G]	0.530373	0.666158	0.00293812	A	0.63	0	0.63	LOC100738020
CASI0009238	ss478935616	rs336061778	11	34544448	[A/G]	0.779159	0.856476	0.00112215	G	0.83	0	0.83
ALGA0061870	ss131441857	rs81430947	11	34894022	[T/C]	0.530373	0.666158	0.00293812	G	0.63	0	0.63
MARC0005460	ss107803027	rs81226022	11	35103708	[A/G]	0.779159	0.856476	0.00112215	A	0.83	0	0.83		44.412kb	39
ALGA0061874	ss131441881	rs80850211	11	35148120	[A/G]	0.779159	0.856476	0.00112215	A	0.83	0	0.83			39
ALGA0061887	ss131441962	rs80864858	11	35621122	[T/C]	0.762902	0.796183	0.00289622	A	0.83	0.03	0.8
H3GA0031809	ss131441941	rs81430965	11	35708109	[T/C]	0.779159	0.856476	0.00112215	G	0.83	0	0.83
ASGA0050652	ss131442012	rs81430967	11	35738545	[T/C]	0.762902	0.796183	0.00289622	A	0.83	0.03	0.8	LOC100518509
ALGA0061896	ss131442075	rs80807797	11	36107921	[T/C]	0.891443	0.93004	5.93156e-08	A	0.9	0	0.9	LOC102162638
MARC0039802	ss107813228	rs81232833	11	36162822	[T/C]	0.762902	0.796183	0.00289622	G	0.83	0.03	0.8
ASGA0050659	ss131442139	rs80825661	11	36262800	[A/G]	0.762902	0.796183	0.00289622	G	0.83	0.03	0.8	LOC102162638
ASGA0050657	ss131442123	rs80967246	11	36333412	[A/G]	0.762902	0.796183	0.00289622	A	0.83	0.03	0.8	LOC102162638	68.022kb	40
ALGA0061899	ss131442098	rs80981247	11	36401434	[A/G]	0.762902	0.796183	0.00289622	A	0.83	0.03	0.8	LOC102162638		40
INRA0036100	ss478942343	rs338600707	11	37609020	[A/G]	0.762902	0.796183	0.00289622	G	0.83	0.03	0.8		78.711kb	41
ALGA0061905	ss131442166	rs80937746	11	37673747	[A/C]	0.762902	0.796183	0.00289622	C	0.83	0.03	0.8			41
ALGA0061907	ss131442171	rs80864825	11	37687731	[T/C]	0.762902	0.796183	0.00289622	G	0.83	0.03	0.8			41
ALGA0061919	ss131442279	rs80803693	11	38460875	[A/C]	0.762902	0.796183	0.00289622	A	0.83	0.03	0.8	LOC102163084	87.309kb	42
ASGA0050665	ss131442305	rs80913237	11	38548184	[A/C]	0.762902	0.796183	0.00289622	A	0.83	0.03	0.8	LOC102163084		42
ALGA0061922	ss131442309	rs80836217	11	38571507	[T/C]	0.762902	0.796183	0.00289622	G	0.83	0.03	0.8	LOC102163084
DRGA0011136	ss120017461	rs81295068	11	38747222	[T/G]	0.867027	0.877708	0.00188049	C	0.9	0.03	0.87	LOC102163203
ALGA0061932	ss131442344	rs81431030	11	38868338	[T/C]	0.762902	0.796183	0.00289622	A	0.83	0.03	0.8	LOC102163203
ALGA0061952	ss131442415	rs80924725	11	39695597	[A/C]	0.762902	0.796183	0.00289622	C	0.83	0.03	0.8	LOC102163487
ALGA0106998	ss131568270	rs80972056	11	39795985	[A/C]	0.762902	0.796183	0.00289622	A	0.83	0.03	0.8		100.321kb	43
DRGA0011142	ss120017996	rs80914220	11	39896306	[A/G]	0.762902	0.796183	0.00289622	A	0.83	0.03	0.8	LOC102163487		43
ASGA0050674	ss131442437	rs80824712	11	39910653	[A/G]	0.803802	0.771585	0.00641326	G	0.9	0.08	0.82	LOC100738349	77.538kb	44	21
H3GA0031835	ss131442447	rs81431044	11	39988191	[A/C]	0.772235	0.740897	0.00863623	C	0.88	0.08	0.8			44	21
INRA0036137	ss478942345	rs334242416	11	40519949	[A/G]	0.69162	0.737863	0.00780801	A	0.75	0.03	0.72	LOC100520265
M1GA0015132	ss131442693	rs80874431	11	41668645	[T/C]	0.779159	0.856476	0.00112215	G	0.83	0	0.83
INRA0036196	ss478942349	rs345734482	11	42458242	[T/G]	0.779159	0.856476	0.00112215	A	0.83	0	0.83
DRGA0011182	ss120017733	rs80920486	11	42475107	[T/C]	0.779159	0.856476	0.00112215	G	0.83	0	0.83
H3GA0031845	ss131442780	rs80847364	11	42494232	[A/G]	0.779159	0.856476	0.00112215	G	0.83	0	0.83
ASGA0050710	ss131442801	rs80815668	11	42579041	[T/G]	0.779159	0.856476	0.00112215	A	0.83	0	0.83
ASGA0050712	ss131442814	rs80970645	11	42672814	[A/G]	0.835786	0.801768	0.00736941	G	0.88	0.08	0.8
DRGA0011196	ss120018013	rs80907350	11	42850997	[T/C]	0.779159	0.856476	0.00112215	A	0.83	0	0.83
ALGA0062050	ss131442945	rs80789656	11	43464649	[T/G]	0.779159	0.856476	0.00112215	A	0.83	0	0.83
ALGA0062058	ss131442985	rs80842640	11	43576079	[A/G]	0.779159	0.856476	0.00112215	G	0.83	0	0.83	LOC102164005
CASI0007853	ss478935357	rs325381867	11	43601644	[A/C]	0.779159	0.856476	0.00112215	A	0.83	0	0.83		5.716kb	45
MARC0105378	ss107890504	rs80860230	11	43607360	[A/C]	0.779159	0.856476	0.00112215	A	0.83	0	0.83	LOC102164005		45
ALGA0062070	ss131443044	rs80933877	11	43745160	[A/C]	0.779159	0.856476	0.00112215	C	0.83	0	0.83	KLHL1	122.175kb	46
DRGA0011217	ss120017833	rs80813136	11	43783353	[A/G]	0.779159	0.856476	0.00112215	G	0.83	0	0.83			46
ALGA0062067	ss131443037	rs80962818	11	43867335	[T/C]	0.779159	0.856476	0.00112215	G	0.83	0	0.83	KLHL1		46
H3GA0031866	ss131443051	rs81431077	11	43880826	[A/G]	0.779159	0.856476	0.00112215	A	0.83	0	0.83
MARC0114526	ss107803044	rs80904429	11	43927048	[A/G]	0.79722	0.823839	0.00327224	G	0.85	0.03	0.82
SIRI0001175	ss478944806	rs326113011	11	44436617	[A/G]	0.530373	0.666158	0.00293812	G	0.63	0	0.63
ALGA0062101	ss131443214	rs80853607	11	45719936	[A/G]	0.779159	0.856476	0.00112215	A	0.83	0	0.83	DACH1
ASGA0050746	ss131443289	rs80787110	11	46029426	[A/G]	0.464387	0.606372	0.00755996	G	0.6	0	0.6	DACH1
ALGA0062116	ss131443298	rs80889049	11	46096480	[A/C]	0.633018	0.750866	0.00255355	C	0.75	0	0.75	DACH1
H3GA0031875	ss131443372	rs80933519	11	46423896	[T/C]	0.62875	0.749175	0.00231976	A	0.73	0	0.73
ALGA0062153	ss131443432	rs80979135	11	46644332	[A/G]	0.624538	0.747484	0.0021338	G	0.73	0	0.73	LOC102164197
MARC0074652	ss107856823	rs81260595	11	46766763	[T/C]	0.461651	0.604039	0.00844322	A	0.6	0	0.6	BORA
ALGA0062164	ss131443527	rs81431188	11	47251980	[T/C]	0.523987	0.662089	0.00172465	G	0.63	0	0.63	LOC100739028
INRA0036366	ss478942365	rs334163127	11	47584139	[T/C]	0.624538	0.747484	0.0021338	G	0.7	0	0.7	LOC102158498
ASGA0050778	ss131443660	rs80956072	11	47659203	[T/C]	0.624538	0.747484	0.0021338	A	0.7	0	0.7	LOC102158498
H3GA0031956	ss131444224	rs81431351	11	50344078	[A/G]	0.845736	0.784576	0.00986195	G	0.95	0.12	0.83
INRA0036448	ss478942381	rs319014734	11	50606813	[T/C]	0.853451	0.905927	0.000567654	G	0.88	0	0.88	LOC100739333
MARC0079846	ss107862325	rs80920043	11	53755082	[T/C]	0.748278	0.738014	0.00948044	G	0.83	0.07	0.76	LOC100736855
ALGA0062509	ss131445419	rs80972282	11	58320970	[A/C]	0.626263	0.712695	0.00770648	C	0.68	0.02	0.66
ASGA0051014	ss131445687	rs80799696	11	60473266	[A/G]	0.778479	0.793056	0.00337184	G	0.83	0.05	0.78
H3GA0032035	ss131445810	rs80939502	11	61234021	[A/C]	0.458946	0.601705	0.00920512	A	0.55	0	0.55
H3GA0032070	ss131446250	rs80796372	11	63178106	[T/C]	0.88116	0.804882	0.00925079	A	1	0.15	0.85
H3GA0032077	ss131446323	rs80798134	11	63354921	[T/C]	0.746486	0.764021	0.00585001	A	0.8	0.05	0.75	GPC5
H3GA0032123	ss131447003	rs80901162	11	64924926	[A/G]	0.662869	0.710272	0.00799481	G	0.78	0.03	0.75
ALGA0063017	ss131447679	rs81431579	11	66526351	[T/G]	0.501708	0.00156232	0.00712929	A	0.53	0.42	0.11
ASGA0051613	ss131449677	rs80908264	11	71310947	[A/G]	0.464387	0.606372	0.00755996	A	0.53	1	0.48	SLC15A1
H3GA0032363	ss131449765	rs81431697	11	71460215	[T/C]	0.527161	0.664124	0.00231442	A	0.58	0	0.58	DOCK9
H3GA0032382	ss131449924	rs80961677	11	72361674	[A/G]	0.125694	0.00125922	0.0093723	G	0.98	0.92	0.06	CLYBL
DIAS0003373	ss478937794	rs334163555	11	75027071	[T/C]	0.064358	0.000473697	0.0050468	G	1	0.95	0.05	LOC100511896
ASGA0088514	ss131568237	rs81477798	11	75129929	[T/C]	0.36499	0.505068	0.00934803	A	0.53	1	0.48	SLC10A2
MARC0072708	ss107853788	rs80983740	11	75414845	[A/G]	0.530373	0.666158	0.00293812	A	0.53	0	0.53	SLC10A2
DRGA0011480	ss120018068	rs80796815	11	75915683	[A/G]	0.816023	0.881408	0.000658655	A	0.85	0	0.85
ALGA0063862	ss131452173	rs80836724	11	77509018	[T/C]	0.528087	0.622632	0.00823051	G	0.65	0.02	0.63
ALGA0064007	ss131452958	rs80829035	11	78968148	[T/C]	0.599384	0.723731	0.00363816	G	0.63	0	0.63
H3GA0032662	ss131452985	rs81432021	11	79118264	[A/G]	0.533622	0.668191	0.00348247	G	0.55	0	0.55	LOC100625801
H3GA0032663	ss131452988	rs81432022	11	79169375	[T/C]	0.599384	0.723731	0.00363816	G	0.63	0	0.63	LOC100625801	59.725kb	47
MARC0010652	ss107864294	rs81265192	11	79229100	[A/G]	0.599384	0.723731	0.00363816	G	0.63	0	0.63	LOC100625801		47
M1GA0015451	ss131453839	rs80873158	11	80448299	[T/C]	0.458946	0.601705	0.00920512	G	0.55	0	0.55
M1GA0015458	ss131453891	rs80989858	11	80515321	[A/C]	0.556099	0.650664	0.00957371	C	0.63	0.02	0.61	LOC100626416
ASGA0052418	ss131455256	rs80845270	11	82392893	[A/G]	0.907471	0.846627	0.00257627	A	1	0.12	0.88	UBGCP3
ALGA0064621	ss131471353	rs81438705	12	8415847	[A/G]	0.856947	0.807867	0.00879505	G	0.95	0.1	0.85
ASGA0053040	ss131472728	rs81439325	12	10027059	[A/G]	0.595518	0.721937	0.00333209	G	0.6	0	0.6	LOC102166235
ASGA0053034	ss131472665	rs81439297	12	10084488	[A/G]	0.595518	0.721937	0.00333209	A	0.6	0	0.6	LOC102166235
ALGA0065035	ss131473828	rs81439826	12	12361764	[A/C]	0.384121	0.00145312	0.00567485	C	0.85	0.68	0.17
ASGA0053216	ss131473934	rs81439876	12	13279915	[T/C]	0.464387	0.606372	0.00755996	G	0.5	0	0.5
ALGA0065055	ss131473941	rs81439879	12	13307132	[T/C]	0.464387	0.606372	0.00755996	A	0.5	0	0.5
MARC0112630	ss107806718	rs81228466	12	15492811	[T/C]	0.729053	0.768038	0.00665051	G	0.78	0.03	0.75	ERN1
ALGA0065273	ss131475277	rs81440494	12	15521130	[T/C]	0.729053	0.768038	0.00665051	A	0.78	0.03	0.75
ASGA0053421	ss131475423	rs81440562	12	15677402	[T/C]	0.856368	0.852058	0.00395539	G	0.93	0.05	0.88
ALGA0065328	ss131475725	rs81440693	12	16748257	[A/G]	0.125694	0.00125922	0.0093723	G	0.95	0.92	0.03		31.942kb		22
MARC0112715	ss107899500	rs81285508	12	16780199	[T/C]	0.87929	0.855314	0.00308374	A	0.93	0.07	0.86	LOC100623949			22
MARC0097207	ss107882981	rs81276119	12	16953002	[A/G]	0.768154	0.739521	0.00882842	G	0.88	0.08	0.8	LOC102158113
ALGA0065346	ss131475869	rs81440760	12	17512766	[A/G]	0.920382	0.86784	0.00239791	G	1	0.1	0.9		81.688kb		23
ALGA0065366	ss131475957	rs81440798	12	17594454	[T/C]	0.920382	0.86784	0.00239791	A	1	0.1	0.9				23
DIAS0000800	ss478936571	rs326860908	12	19152300	[T/C]	0.695703	0.739401	0.00812113	G	0.7	0.03	0.67	MAP3K14
ALGA0065504	ss131456948	rs81432233	12	19928391	[A/G]	0.527161	0.664124	0.00231442	A	0.58	0	0.58
H3GA0033801	ss131456996	rs81432256	12	20197154	[T/C]	0.729053	0.768038	0.00665051	A	0.73	0.03	0.7	LOC100514980
ALGA0065527	ss131457151	rs81432330	12	20613718	[A/G]	0.562257	0.65449	0.00921363	A	0.65	0.02	0.63
MARC0074514	ss107856313	rs81260278	12	27418819	[A/G]	0.565385	0.656402	0.00924524	A	0.65	0.02	0.63
DRGA0011732	ss120027311	rs81300697	12	35725348	[A/C]	0.35318	-0.0351783	0.00934111	C	0.75	0.77	0.02	LOC102160606
M1GA0016764	ss131463853	rs81435305	12	44015210	[T/C]	0.835786	0.801768	0.00736941	A	0.9	0.08	0.82	LOC100628008
MARC0087562	ss107870556	rs81268941	12	44442042	[A/G]	0.62875	0.749175	0.00231976	G	0.73	0	0.73	LOC100049650
M1GA0016777	ss131464005	rs81435372	12	44625258	[A/C]	0.62875	0.749175	0.00231976	A	0.7	0	0.7	LOC100049650
ALGA0066591	ss131464260	rs81435481	12	44888782	[A/G]	0.595518	0.721937	0.00333209	A	0.68	0	0.68
M1GA0016889	ss131466456	rs81436474	12	52188426	[A/G]	0.486541	0.00168877	0.0081902	A	0.53	0.37	0.16	LOC100621291
H3GA0034644	ss131466404	rs81436452	12	52301307	[T/C]	0.464387	0.606372	0.00755996	A	0.53	1	0.48	ATP2A3
MARC0028461	ss107799460	rs81223573	12	53599458	[A/C]	0.505406	0.000779969	0.00350731	A	0.6	0.45	0.15
M1GA0016958	ss131467366	rs81436879	12	55343299	[T/C]	0.559161	0.652577	0.00932253	G	0.55	0.02	0.53	LOC100522033
ALGA0066986	ss131467607	rs81436988	12	56712270	[A/G]	0.590669	0.682033	0.00692629	A	0.63	0.02	0.61
ALGA0067072	ss131468514	rs81437401	12	57987090	[A/G]	0.924754	0.906408	0.000373604	A	0.98	0.05	0.93
M1GA0017062	ss131468468	rs81437379	12	58014487	[T/C]	0.562715	0.694263	0.00246387	G	0.55	0	0.55	LOC100518865
DIAS0000860	ss478936617	rs81209125	12	58091264	[T/C]	0.662366	0.775974	0.00139604	G	0.68	0	0.68	LOC100736982
ALGA0067099	ss131468701	rs81437490	12	58189424	[T/C]	0.595518	0.721937	0.00333209	A	0.58	0	0.58
MARC0004712	ss107812912	rs81232645	12	58249839	[A/G]	0.562715	0.694263	0.00246387	A	0.55	0	0.55
DIAS0003803	ss478937959	rs81216782	12	58264325	[A/G]	0.562715	0.694263	0.00246387	G	0.55	0	0.55
ASGA0055250	ss131468933	rs81437596	12	58529632	[A/G]	0.595518	0.721937	0.00333209	G	0.58	0	0.58	LOC100518865
MARC0113118	ss107903177	rs81288056	12	60844628	[A/G]	0.902245	0.903934	0.000268375	A	0.9	0.03	0.87	LOC100520977
ASGA0098229	ss131566358	rs81476061	12	61058927	[A/C]	0.530373	0.666158	0.00293812	C	0.63	0	0.63
M1GA0017119	ss131469408	rs81437813	12	61168878	[T/C]	0.87929	0.855314	0.00308374	G	0.9	0.07	0.83
ALGA0067189	ss131469659	rs81437929	12	61331296	[T/C]	0.52085	0.660054	0.00122588	G	0.53	1	0.48		37.821kb	48
ASGA0055345	ss131469745	rs81437971	12	61369117	[T/G]	0.52085	0.660054	0.00122588	C	0.53	1	0.48	LOC100625836		48
DIAS0002956	ss478937604	rs81213554	12	62550598	[A/G]	0.499883	0.000709764	0.00328745	G	0.65	0.53	0.12	LOC100522572
ASGA0090538	ss131568759	rs81478283	13	3989895	[A/C]	0.527161	0.664124	0.00231442	A	0.55	0	0.55
ALGA0067602	ss131489459	rs81445692	13	5939980	[A/G]	0.486541	0.00168877	0.0081902	G	0.55	0.65	0.1
MARC0011032	ss107865318	rs81265846	13	8045216	[A/G]	0.600882	0.687437	0.00790086	A	0.68	0.02	0.66	PP2D1
ASGA0056025	ss131494204	rs81448025	13	12934613	[T/C]	0.742859	0.831128	0.0010404	A	0.75	0	0.75
DRGA0012105	ss478938744	rs332628791	13	17141317	[A/G]	0.831958	0.851012	0.00299217	G	0.85	0.03	0.82
MARC0101539	ss107886340	rs80887257	13	22298186	[T/C]	0.125694	0.00125922	0.0093723	G	0.95	0.92	0.03
ALGA0069129	ss131486602	rs80961170	13	28475332	[T/C]	0.490664	0.00144013	0.00690588	G	0.73	0.55	0.18
M1GA0017470	ss131486828	rs81444232	13	29379656	[T/C]	0.835786	0.801768	0.00736941	G	0.88	0.08	0.8
ASGA0057032	ss131487107	rs80983754	13	31328965	[A/G]	0.125694	0.00125922	0.0093723	G	0.93	0.92	0.01	LZTFL1	11.916kb		24
ALGA0069321	ss131487104	rs80826835	13	31340881	[T/C]	0.125694	0.00125922	0.0093723	G	0.93	0.92	0.01				24
ASGA0057313	ss131488171	rs80827356	13	39541591	[A/G]	0.845736	0.784576	0.00986195	A	0.88	0.12	0.76	CACNA2D3
H3GA0036364	ss131488653	rs81445167	13	44393682	[T/C]	0.125694	0.00125922	0.0093723	G	0.93	0.92	0.01
ALGA0069847	ss131488693	rs80881874	13	45204271	[A/C]	0.125694	0.00125922	0.0093723	A	0.98	0.92	0.06
ALGA0070703	ss131490677	rs81446422	13	69971825	[T/C]	0.803802	0.771585	0.00641326	G	0.85	0.08	0.77
ASGA0058240	ss131491675	rs80831731	13	82122476	[T/C]	0.566247	0.69617	0.00267431	A	0.63	0	0.63	LOC102159597
H3GA0036938	ss131491883	rs80928626	13	85407166	[A/G]	0.891443	0.93004	5.93156e-08	A	0.93	0	0.93
H3GA0036968	ss131491997	rs81447065	13	85680081	[A/G]	0.845736	0.784576	0.00986195	A	0.95	0.13	0.82	LOC100739361
ASGA0058367	ss131492187	rs81447139	13	86723808	[A/G]	0.816023	0.881408	0.000658655	G	0.88	0	0.88	LOC102167512
ASGA0058397	ss131492278	rs80936010	13	87107921	[T/C]	0.125694	0.00125922	0.0093723	G	0.98	0.92	0.06
ALGA0071399	ss131492620	rs80807751	13	94143023	[A/G]	0.486541	0.00168877	0.0081902	G	0.55	0.62	0.07
DRGA0012750	ss120024476	rs80833929	13	98315128	[A/C]	0.53095	0.624667	0.00890475	A	0.55	0.02	0.53
ALGA0071522	ss131493030	rs80783892	13	98922444	[T/C]	0.530373	0.666158	0.00293812	A	0.55	0	0.55
ASGA0058599	ss131493060	rs81447566	13	99492648	[A/G]	0.530373	0.666158	0.00293812	G	0.55	0	0.55
DIAS0000351	ss478936269	rs341839267	13	100236016	[A/G]	0.530373	0.666158	0.00293812	G	0.55	0	0.55	DHX36
ALGA0071569	ss131493125	rs81447600	13	100995587	[T/G]	0.125694	0.00125922	0.0093723	A	0.98	0.92	0.06
ALGA0109621	ss131569072	rs80870225	13	102471637	[A/G]	0.498514	0.637633	0.00174933	A	0.53	0	0.53
ALGA0071608	ss131493247	rs81447682	13	105338303	[A/G]	0.822365	0.824148	0.00423379	A	0.9	0.05	0.85		71.04kb	49	25
ALGA0071606	ss131493242	rs81447678	13	105362273	[A/G]	0.822365	0.824148	0.00423379	A	0.9	0.05	0.85			49	25
ASGA0058629	ss131493233	rs81447670	13	105409343	[A/G]	0.856368	0.852058	0.00395539	A	0.93	0.05	0.88	MFSD1		49	25
ASGA0097619	ss131568847	rs81478364	13	105758682	[A/G]	0.562715	0.694263	0.00246387	G	0.58	0	0.58	SCHIP1
MARC0011995	ss107877775	rs80843355	13	105960597	[T/C]	0.562715	0.694263	0.00246387	A	0.58	0	0.58	IL12A
DIAS0002671	ss478937473	rs81211830	13	107008228	[A/G]	0.562715	0.694263	0.00246387	G	0.58	0	0.58	B3GALNT1
ASGA0092889	ss131568786	rs81478308	13	107437326	[T/G]	0.870824	0.814654	0.00881704	A	0.98	0.13	0.85	OTOL1
ASGA0058651	ss131493298	rs80875256	13	108413441	[T/C]	0.562715	0.694263	0.00246387	G	0.58	0	0.58
ALGA0071636	ss131493335	rs81447698	13	110272447	[A/G]	0.562715	0.694263	0.00246387	G	0.58	0	0.58
ALGA0071651	ss131493370	rs80928537	13	112226273	[A/G]	0.530373	0.666158	0.00293812	G	0.55	0	0.55
INRA0040820	ss478942611	rs329793777	13	112709823	[A/G]	0.530373	0.666158	0.00293812	A	0.55	0	0.55	SERPINI2
DIAS0002673	ss478937475	rs322745111	13	112905099	[T/G]	0.562257	0.65449	0.00921363	A	0.58	0.02	0.56	LOC100154352	54.609kb	50
DIAS0004147	ss478938017	rs332323179	13	112905099	[T/G]	0.562257	0.65449	0.00921363	A	0.58	0.02	0.56	LOC100154352		50
MARC0046992	ss107822516	rs80787290	13	112959708	[T/G]	0.530373	0.666158	0.00293812	A	0.55	0	0.55			50
ALGA0071664	ss131493398	rs80934451	13	113055230	[A/G]	0.562257	0.65449	0.00921363	G	0.58	0.02	0.56
INRA0040831	ss478942615	rs342929717	13	113103128	[A/G]	0.530373	0.666158	0.00293812	G	0.55	0	0.55
MARC0032428	ss107803216	rs81226156	13	113807313	[T/C]	0.498514	0.637633	0.00174933	A	0.53	0	0.53
INRA0040834	ss478942617	rs336091705	13	114120716	[T/C]	0.530373	0.666158	0.00293812	G	0.55	0	0.55
ALGA0071670	ss131493430	rs80877685	13	114213528	[A/G]	0.498514	0.637633	0.00174933	G	0.53	0	0.53
MARC0041502	ss107815571	rs81234424	13	114677068	[T/C]	0.891443	0.93004	5.93156e-08	G	0.93	0	0.93
INRA0040842	ss478942619	rs323158013	13	115440620	[A/G]	0.530373	0.666158	0.00293812	A	0.55	0	0.55	PRKCI
ALGA0071695	ss131493469	rs80864104	13	116735945	[A/C]	0.958135	0.932862	0.000237089	C	1	0.05	0.95
ASGA0058678	ss131493492	rs81447753	13	117099307	[A/G]	0.53095	0.624667	0.00890475	A	0.55	0.02	0.53	LOC100519624
ALGA0071712	ss131493532	rs80819181	13	117454311	[A/C]	0.125694	0.00125922	0.0093723	C	0.98	0.92	0.06
ASGA0058715	ss131493704	rs80978835	13	122586472	[T/C]	0.842103	0.87827	0.00155677	A	0.9	0.02	0.88	LOC100523210	128.016kb	51
ASGA0058717	ss131493711	rs80929358	13	122631249	[A/G]	0.878386	0.903701	0.000585292	G	0.93	0.02	0.91	LOC100523210		51
ASGA0058719	ss131493714	rs80784071	13	122714488	[A/G]	0.878386	0.903701	0.000585292	G	0.93	0.02	0.91	LOC100523210		51
H3GA0037204	ss131493747	rs80823431	13	123444654	[A/G]	0.842103	0.87827	0.00155677	A	0.9	0.02	0.88
H3GA0052331	ss131568941	rs81478452	13	123906390	[T/C]	0.853451	0.905927	0.000567654	G	0.9	0	0.9	LOC102164992
ALGA0071813	ss131493798	rs81447875	13	124459050	[T/C]	0.853451	0.905927	0.000567654	G	0.9	0	0.9
H3GA0037212	ss131493813	rs81447887	13	124646829	[T/C]	0.846016	0.826745	0.005706	G	0.93	0.07	0.86	34.148kb		52	26
ALGA0071819	ss131493819	rs81447891	13	124680977	[A/G]	0.846016	0.826745	0.005706	G	0.93	0.07	0.86			52	26
ALGA0071822	ss131493827	rs81447897	13	125056524	[A/G]	0.835786	0.801768	0.00736941	A	0.93	0.08	0.85
INRA0040909	ss478942640	rs334522481	13	125278772	[A/C]	0.842103	0.87827	0.00155677	C	0.9	0.02	0.88	CCDC39
MARC0041352	ss107815496	rs80877605	13	125543237	[T/C]	0.806167	0.852392	0.0016414	G	0.88	0.02	0.86
ASGA0058763	ss131494001	rs81447938	13	129716817	[A/C]	0.199264	0.00154339	0.00770423	A	0.95	0.87	0.08	EHHADH
MARC0008934	ss107837688	rs81248556	13	135203409	[A/G]	0.199264	0.00154339	0.00770423	A	0.95	0.85	0.1	LOC102162651
ALGA0072282	ss131495461	rs81448581	13	149369501	[A/G]	0.504797	0.000497198	0.00224851	G	0.58	0.47	0.11		12.848kb	53	27
ALGA0072286	ss131495465	rs81448585	13	149382349	[T/C]	0.504797	0.000497198	0.00224851	G	0.58	0.47	0.11			53	27
ALGA0047996	ss131370235	rs81400811	13	150159408	[A/G]	0.199264	0.00154339	0.00770423	G	0.95	0.87	0.08
ALGA0072599	ss131496308	rs80943362	13	163364474	[A/G]	0.501708	0.00156232	0.00712929	A	0.5	0.6	0.1
ALGA0072817	ss131477022	rs81441262	13	174687073	[A/G]	0.87649	0.815852	0.00848526	G	0.98	0.12	0.86
DRGA0013105	ss120024226	rs80882625	13	175613658	[T/C]	0.599384	0.723731	0.00363816	A	0.65	0	0.65	CADM2
DRGA0013113	ss120024801	rs81298494	13	177068044	[A/C]	0.629993	0.714396	0.00769423	A	0.68	0.02	0.66	LOC100626482
ALGA0072910	ss131477463	rs80936717	13	180370642	[A/G]	0.595518	0.721937	0.00333209	A	0.65	0	0.65
CASI0007727	ss478935334	rs325163077	13	182198618	[A/G]	0.48031	0.00201317	0.00978755	G	0.68	0.58	0.09	ROBO2
ALGA0073486	ss131480127	rs81442150	13	195216094	[A/G]	0.501708	0.00156232	0.00712929	G	0.58	0.4	0.18
ALGA0073741	ss131481477	rs81442408	13	202495119	[A/G]	0.566247	0.69617	0.00267431	A	0.63	0	0.63
ALGA0073814	ss131481927	rs81442602	13	204798269	[T/G]	0.492578	0.000595779	0.00285026	C	0.5	0.4	0.1
ASGA0060055	ss131482425	rs81442778	13	206183209	[A/G]	0.489695	0.631107	0.00164091	A	0.58	0	0.58
ASGA0060090	ss131482627	rs81442801	13	206823882	[T/C]	0.825577	0.777122	0.00807463	G	0.93	0.12	0.81
ASGA0060262	ss131483855	rs81443187	13	210720338	[A/G]	0.93313	0.889282	0.00155921	A	1	0.08	0.92	LOC100127144
ALGA0074279	ss131508605	rs80831536	14	2088345	[A/G]	0.486541	0.00168877	0.0081902	A	0.58	0.63	0.06
ALGA0075723	ss131508103	rs80823695	14	19683301	[T/G]	0.470168	0.00134852	0.00640658	C	0.58	0.68	0.11		22.175kb	54
ALGA0075721	ss131508096	rs80897254	14	19705476	[A/G]	0.505406	0.000779969	0.00350731	A	0.58	0.45	0.13			54
ALGA0075845	ss131508393	rs80875634	14	20057720	[T/C]	0.470168	0.00134852	0.00640658	A	0.53	0.68	0.16
H3GA0039201	ss131508398	rs80995762	14	20078147	[A/G]	0.064358	0.000473697	0.0050468	G	1	0.95	0.05
ALGA0076128	ss131509148	rs80896789	14	24828849	[T/C]	0.825577	0.777122	0.00807463	A	0.88	0.1	0.78
ALGA0076653	ss131510583	rs80906904	14	32561270	[T/G]	0.780432	0.768097	0.0050207	C	0.8	0.08	0.72
ASGA0062500	ss131510678	rs80791992	14	33239569	[T/C]	0.780432	0.768097	0.0050207	A	0.8	0.08	0.72	PITPNM2
MARC0010950	ss107868905	rs80985548	14	39013717	[A/C]	0.816023	0.881408	0.000658655	A	0.83	0	0.83	LOC100156796
ALGA0077706	ss131514237	rs80854484	14	58679435	[A/C]	0.825577	0.777122	0.00807463	C	0.93	0.1	0.83
MARC0076994	ss107859748	rs80948889	14	60984272	[A/G]	0.816023	0.881408	0.000658655	G	0.83	0	0.83
ALGA0077841	ss131514739	rs80852722	14	61375346	[A/G]	0.835786	0.801768	0.00736941	A	0.9	0.08	0.82
H3GA0040402	ss131514953	rs80847715	14	62453371	[T/C]	0.471558	2.49441e-05	0.000120352	A	0.7	0.62	0.08
MARC0029466	ss107800839	rs80961036	14	85171164	[A/G]	0.125694	0.00125922	0.0093723	G	0.98	0.92	0.06
SIRI0000575	ss478944567	rs340509172	14	91009478	[A/G]	0.626263	0.712695	0.00770648	A	0.65	0.02	0.63	LOC100738873
MARC0039132	ss107812504	rs80895332	14	93733943	[A/G]	0.846016	0.826745	0.005706	A	0.93	0.07	0.86
DIAS0000556	ss478936410	rs318512962	14	95320452	[T/C]	0.822365	0.824148	0.00423379	A	0.9	0.05	0.85	GLUD1
MARC0005727	ss107819767	rs80799666	14	97730629	[A/G]	0.772235	0.740897	0.00863623	G	0.88	0.08	0.8
ALGA0079898	ss131521138	rs80861518	14	99071872	[T/C]	0.492467	0.00113598	0.00541395	G	0.63	0.52	0.11
H3GA0041747	ss131498022	rs80987377	14	111521470	[A/G]	0.890592	0.879475	0.000925217	G	0.95	0.05	0.9
ASGA0065815	ss131498466	rs80904288	14	113996111	[A/G]	0.37347	0.00149623	0.00548372	A	0.68	0.8	0.13	LOC100739867
ASGA0065999	ss131499269	rs80989481	14	118296528	[A/G]	0.125694	0.00125922	0.0093723	G	0.98	0.92	0.06	LOC100156395
ALGA0081207	ss131500248	rs80962742	14	123856024	[T/C]	0.856947	0.807867	0.00879505	G	0.93	0.1	0.83
ALGA0081290	ss131500597	rs81449685	14	126031918	[A/G]	0.440829	0.000613105	0.00287694	G	0.75	0.63	0.12
DBMA0000255	-	rs45435197	14	130795065	[T/C]	0.199264	0.00154339	0.00770423	G	0.95	0.87	0.08
MARC0065165	ss107845272	rs80830287	14	134003746	[A/G]	0.527161	0.664124	0.00231442	A	0.63	0	0.63	LOC100516880
MARC0080034	ss107860614	rs81262884	14	134215358	[T/C]	0.820863	0.775842	0.00751307	G	0.9	0.12	0.78	TCF7L2
ASGA0066972	ss131503044	rs80902485	14	139132059	[T/C]	0.533844	0.626701	0.00954802	G	0.53	0.02	0.51
INRA0047826	ss478943294	rs321206501	14	140401213	[A/C]	0.498514	0.637633	0.00174933	C	0.5	0	0.5	LOC100152559
ASGA0067411	ss131504533	rs81449961	14	144510350	[A/G]	0.48031	0.00201317	0.00978755	G	0.7	0.57	0.13	GPR26
H3GA0043067	ss131505190	rs80965832	14	146131411	[A/G]	0.125694	0.00125922	0.0093723	A	0.98	0.92	0.06	LOC102158832
ALGA0083488	ss131522511	rs81451899	15	4698146	[A/G]	0.492601	0.633283	0.00168273	A	0.53	0	0.53
INRA0048706	ss478943341	rs330125105	15	6827204	[A/G]	0.507568	0.00119506	0.0052923	A	0.55	0.45	0.1	LOC100156520
ALGA0083538	ss131523996	rs81452696	15	7139672	[T/G]	0.533622	0.668191	0.00348247	C	0.6	0	0.6
H3GA0043694	ss131524862	rs81453024	15	8195921	[A/G]	0.490664	0.00144013	0.00690588	A	0.65	0.53	0.12	GTDC1
DRGA0014925	ss478938861	rs330454020	15	11353146	[A/G]	0.125694	0.00125922	0.0093723	G	0.98	0.92	0.06	LOC102158488
H3GA0043803	ss131531680	rs80965623	15	16423162	[T/G]	0.562715	0.694263	0.00246387	A	0.65	0	0.65
ASGA0068723	ss131532985	rs81456646	15	17160337	[A/C]	0.504797	0.000497198	0.00224851	C	0.55	0.48	0.07
ALGA0084305	ss131522252	rs81451740	15	21984183	[A/G]	0.476009	0.000366702	0.00179573	A	0.68	0.57	0.11
H3GA0043997	ss131522633	rs81451950	15	27657349	[T/C]	0.470168	0.00134852	0.00640658	A	0.58	0.68	0.11	STEAP3
CASI0009769	ss478935753	rs336103560	15	28655515	[A/G]	0.37434	0.00139813	0.00513311	G	0.75	0.73	0.02
H3GA0044014	ss131522713	rs81452014	15	28694824	[T/C]	0.406214	0.00015866	0.000687575	A	0.73	0.7	0.03
ALGA0084519	ss131522798	rs81452072	15	29960922	[A/G]	0.37434	0.00139813	0.00513311	A	0.75	0.73	0.02
ALGA0084631	ss131523063	rs81452176	15	32344507	[T/C]	0.125694	0.00125922	0.0093723	G	0.95	0.92	0.03
ASGA0069148	ss131523088	rs81452196	15	32508131	[A/G]	0.125694	0.00125922	0.0093723	G	0.95	0.92	0.03	LOC102165666
H3GA0044096	ss131523202	rs81452296	15	33443407	[T/C]	0.505406	0.000779969	0.00350731	G	0.6	0.45	0.15
ASGA0069304	ss131523584	rs81452491	15	36371797	[T/C]	0.559161	0.652577	0.00932253	A	0.63	0.02	0.61	DLGAP2
MARC0021219	ss107903588	rs81288332	15	38638231	[T/C]	0.59744	0.685636	0.00752897	G	0.7	0.02	0.68		31.656kb	55
ALGA0084913	ss131523747	rs81452595	15	38669887	[A/G]	0.59744	0.685636	0.00752897	A	0.7	0.02	0.68			55
MARC0035976	ss107809043	rs81230064	15	49354175	[T/C]	0.846016	0.826745	0.005706	G	0.9	0.07	0.83
ASGA0069504	ss131524425	rs81452868	15	50938371	[A/C]	0.93717	0.929696	0.000150135	A	0.95	0.03	0.92	LOC100623527
ALGA0085223	ss131524430	rs81452872	15	50963989	[A/G]	0.626263	0.712695	0.00770648	A	0.7	0.02	0.68
ALGA0085313	ss131524681	rs80913501	15	53661049	[A/G]	0.878386	0.903701	0.000585292	G	0.9	0.02	0.88		19.535kb	56
H3GA0044342	ss131524678	rs80937921	15	53680584	[A/C]	0.878386	0.903701	0.000585292	C	0.9	0.02	0.88	BRF2		56
M1GA0020296	ss131524708	rs81452953	15	53811864	[T/G]	0.900705	0.845475	0.00250761	A	1	0.12	0.88
CASI0009882	ss478935783	rs321174067	15	53855135	[A/C]	0.861926	0.830235	0.00665714	C	0.95	0.08	0.87		77.058kb	57
H3GA0044353	ss131524748	rs81452992	15	53932193	[T/C]	0.861926	0.830235	0.00665714	G	0.95	0.08	0.87			57
INRA0049336	ss478943413	rs332598562	15	54663984	[A/G]	0.891443	0.93004	5.93156e-08	A	0.9	0	0.9	KCNU1
ASGA0069628	ss131524884	rs81453042	15	55965477	[T/C]	0.724486	0.766575	0.00725392	G	0.78	0.03	0.75
INRA0049382	ss478943417	rs319107146	15	56249376	[A/G]	0.667124	0.777572	0.00183123	A	0.73	0	0.73		130.566kb	58
ASGA0069637	ss131524915	rs80928571	15	56379942	[A/G]	0.667124	0.777572	0.00183123	G	0.73	0	0.73			58
H3GA0044383	ss131524984	rs80999049	15	57924610	[A/G]	0.667124	0.777572	0.00183123	G	0.73	0	0.73	LOC100739280
ASGA0069654	ss131525009	rs81453067	15	58218820	[T/G]	0.663024	0.74268	0.00459707	C	0.73	0.02	0.71	LOC100739280	119.534kb	59
MARC0010612	ss107855446	rs81259772	15	58338354	[A/C]	0.663024	0.74268	0.00459707	A	0.73	0.02	0.71	LOC100739280		59
INRA0049433	ss478943429	rs324836824	15	58851434	[A/G]	0.663024	0.74268	0.00459707	G	0.73	0.02	0.71		27.165kb	60
MARC0110212	ss107806744	rs80818832	15	58878599	[A/G]	0.663024	0.74268	0.00459707	A	0.73	0.02	0.71			60
ALGA0119483	ss131569464	rs81478914	15	59188408	[A/G]	0.663024	0.74268	0.00459707	G	0.73	0.02	0.71
ASGA0069687	ss131525113	rs80874513	15	60354609	[A/G]	0.622576	0.710994	0.00768617	A	0.73	0.02	0.71	LOC100514195
DRGA0015258	ss120029483	rs81301365	15	86881692	[T/C]	0.853451	0.905927	0.000567654	G	0.88	0	0.88	ATF2	11.781kb	61
ASGA0070042	ss131526646	rs81453786	15	86893473	[T/C]	0.813031	0.797674	0.00509312	G	0.88	0.08	0.8	ATF2		61
ASGA0025237	ss131283572	rs80937502	15	87102248	[T/C]	0.742859	0.831128	0.0010404	A	0.83	0	0.83	WIF1
ASGA0070046	ss131526668	rs80828559	15	87163500	[A/G]	0.822365	0.824148	0.00423379	A	0.88	0.05	0.83	LOC102158755	157.583kb	62	28
ALGA0086170	ss131526680	rs80786715	15	87194614	[T/C]	0.822365	0.824148	0.00423379	G	0.88	0.05	0.83			62	28
ASGA0070052	ss131526688	rs81453792	15	87294778	[T/C]	0.822365	0.824148	0.00423379	G	0.88	0.05	0.83	LOC102158755	131.278kb	62	28
ASGA0070054	ss131526694	rs81453797	15	87321083	[A/G]	0.853451	0.905927	0.000567654	A	0.88	0	0.88			62
ALGA0086182	ss131526709	rs81453809	15	87393332	[T/C]	0.853451	0.905927	0.000567654	G	0.88	0	0.88
ALGA0086186	ss131526722	rs80937305	15	87656501	[A/G]	0.822365	0.824148	0.00423379	G	0.88	0.05	0.83
ALGA0086188	ss131526726	rs80803234	15	87700078	[T/C]	0.822365	0.824148	0.00423379	G	0.88	0.05	0.83		158.27kb	63	29
INRA0049771	ss478943473	rs333766547	15	87725019	[A/G]	0.853451	0.905927	0.000567654	A	0.88	0	0.88	HOXD3		63	29
MARC0056836	ss107834735	rs80893476	15	87829956	[T/C]	0.822365	0.824148	0.00423379	A	0.88	0.05	0.83	MTX2		63	29
ALGA0102957	ss131569482	rs81478931	15	87858348	[A/C]	0.822365	0.824148	0.00423379	A	0.88	0.05	0.83			63	29
INRA0061523	ss478944279	rs325371794	15	87899780	[T/C]	0.562715	0.694263	0.00246387	G	0.65	0	0.65	MTX2
ALGA0086201	ss131526774	rs80857701	15	88157300	[T/C]	0.822365	0.824148	0.00423379	G	0.88	0.05	0.83		92.896kb	64	30
MARC0011192	ss107850738	rs80809213	15	88187974	[A/G]	0.813031	0.797674	0.00509312	G	0.88	0.07	0.81		69.073kb	64	30
ALGA0086208	ss131526786	rs80783135	15	88226373	[A/G]	0.822365	0.824148	0.00423379	A	0.88	0.05	0.83			64	30
ALGA0086209	ss131526788	rs80937456	15	88250196	[T/C]	0.853451	0.905927	0.000567654	G	0.88	0	0.88			64
H3GA0044673	ss131526798	rs80789208	15	88351297	[A/G]	0.562715	0.694263	0.00246387	A	0.65	0	0.65
H3GA0044681	ss131526862	rs81453833	15	89619701	[T/C]	0.562257	0.65449	0.00921363	G	0.65	0.02	0.63	LOC100627855
DRGA0015283	ss478938874	rs344758203	15	89954324	[T/C]	0.842103	0.87827	0.00155677	G	0.88	0.02	0.86
MARC0049797	ss107825136	rs81240575	15	90839281	[A/G]	0.658903	0.741071	0.0046641	A	0.73	0.02	0.71
INRA0049845	ss478943488	rs341109301	15	93045272	[A/G]	0.350011	0.000183878	0.000703219	A	0.73	0.82	0.09	LOC100621469
MARC0028427	ss107799212	rs81223432	15	93262426	[T/C]	0.350011	0.000183878	0.000703219	A	0.73	0.82	0.09		110.736kb	65	31
MARC0021387	ss107906107	rs81290157	15	93373162	[A/G]	0.350011	0.000183878	0.000703219	A	0.73	0.82	0.09			65	31
MARC0083261	ss107865706	rs81266071	15	95249789	[T/C]	0.500136	0.594375	0.00866356	A	0.58	0.02	0.56
DBUN0004309	ss76901119	rs55620950	15	97696787	[T/C]	0.868112	0.831445	0.00666148	A	0.95	0.08	0.87		42.775kb	66
MARC0059951	ss107838285	rs81248920	15	97739562	[A/G]	0.868112	0.831445	0.00666148	G	0.95	0.08	0.87	LOC100525259		66
H3GA0044730	ss131527419	rs80836064	15	101537222	[T/C]	0.803802	0.771585	0.00641326	G	0.88	0.08	0.8	INPP1
H3GA0044739	ss131527477	rs81454079	15	103207627	[A/C]	0.835786	0.801768	0.00736941	C	0.93	0.08	0.85	MYO1B
ALGA0086471	ss131527500	rs81454080	15	103620927	[T/G]	0.835786	0.801768	0.00736941	C	0.93	0.08	0.85
INRA0049962	ss478943545	-	15	108096574	[T/C]	0.498514	0.637633	0.00174933	A	0.58	0	0.58
ASGA0070257	ss131527779	rs80876421	15	111608603	[A/G]	0.500136	0.594375	0.00866356	A	0.55	0.02	0.53	LOC102166332
ASGA0070268	ss131527809	rs80799069	15	112661155	[T/G]	0.626263	0.712695	0.00770648	C	0.7	0.02	0.68	LOC100513117
MARC0035522	ss107808016	rs81229352	15	113519172	[T/C]	0.504797	0.000497198	0.00224851	G	0.6	0.48	0.12
ASGA0070413	ss131528353	rs80884929	15	121295602	[A/G]	0.499883	0.000709764	0.00328745	G	0.6	0.5	0.1	CPS1
ASGA0070571	ss131528930	rs81454717	15	128318767	[A/G]	0.528087	0.622632	0.00823051	G	0.6	0.02	0.58	LOC100514326
ASGA0070620	ss131529077	rs80883544	15	128633291	[T/C]	0.934199	0.909858	0.000470797	G	1	0.07	0.93	LOC100739472
ASGA0070682	ss131529235	rs81454789	15	129509271	[T/C]	0.970393	0.955003	0.000118039	G	1	0.03	0.97	CCDC108
ALGA0087350	ss131529679	rs81455078	15	132930969	[A/G]	0.696505	0.770487	0.00548349	A	0.75	0.02	0.73
ASGA0070855	ss131529775	rs81455166	15	133555891	[A/G]	0.842103	0.87827	0.00155677	A	0.83	0.02	0.81	LOC102159065
MARC0056021	ss107833488	rs81245999	15	136173006	[T/C]	0.125694	0.00125922	0.0093723	G	0.95	0.9	0.05	LOC102159415
ALGA0088040	ss131531326	rs80898476	15	140398200	[A/C]	0.624538	0.747484	0.0021338	A	0.73	0.02	0.71
ALGA0088176	ss131531871	rs81456182	15	142486014	[T/C]	0.846016	0.826745	0.005706	G	0.93	0.07	0.86
ALGA0088530	ss131538498	rs81461485	16	1068039	[T/C]	0.824943	0.849745	0.00261353	G	0.9	0.03	0.87
ASGA0071859	ss131540769	rs81463550	16	1159057	[A/G]	0.461651	0.604039	0.00844322	G	0.55	0	0.55
M1GA0020840	ss131542134	rs81464752	16	1373926	[A/G]	0.461651	0.604039	0.00844322	A	0.55	0	0.55
MARC0107047	ss107894059	rs81282176	16	1479285	[A/G]	0.725195	0.796372	0.0034216	A	0.78	0.02	0.76
ALGA0088569	ss131542541	rs81465106	16	1805868	[T/G]	0.900364	0.927548	7.14449e-07	A	0.95	0.02	0.93
DRGA0015708	ss120023430	rs81297506	16	1830343	[A/G]	0.691906	0.768962	0.00522091	A	0.78	0.02	0.76	LOC102164177
H3GA0045785	ss131533786	rs81457359	16	2455192	[T/C]	0.824943	0.849745	0.00261353	A	0.88	0.03	0.85	LOC102164304
H3GA0045791	ss131533918	rs81457484	16	2523433	[T/C]	0.760119	0.736767	0.00935817	A	0.85	0.08	0.77	LOC102164304	28.321kb	67	32
H3GA0045794	ss131533973	rs80846165	16	2551754	[A/G]	0.783566	0.794399	0.00357141	A	0.85	0.05	0.8	LOC102164304		67	32
ALGA0109079	ss131569753	rs81479174	16	2969257	[A/G]	0.762902	0.796183	0.00289622	G	0.78	0.03	0.75
ALGA0088712	ss131535309	rs81458685	16	4539421	[A/G]	0.701164	0.772013	0.00576577	G	0.75	0.02	0.73		43.999kb	68
ASGA0072005	ss131535354	rs81458723	16	4583420	[A/G]	0.707122	0.80536	0.00197719	A	0.75	0	0.75			68
MARC0047056	ss107822585	rs81238979	16	4818015	[T/C]	0.701164	0.772013	0.00576577	A	0.75	0.02	0.73
ASGA0072267	ss131541685	rs81464385	16	10976807	[T/G]	0.19472	-0.0369968	0.00661351	A	0.85	0.87	0.02	CDH12
INRA0051064	ss478943613	rs330011795	16	13138265	[A/C]	0.386301	-0.0350717	0.0085556	A	0.73	0.73	0.01	LOC102166550
H3GA0025305	ss131375957	rs81403305	16	17338570	[A/C]	0.233477	4.978e-05	0.000259304	C	0.85	0.9	0.05
ASGA0072515	ss131533080	rs81456731	16	20545643	[A/G]	0.907471	0.846627	0.00257627	A	1	0.12	0.88	LOC100738904
ALGA0089558	ss131533214	rs81456853	16	22706534	[A/G]	0.559161	0.652577	0.00932253	G	0.65	0.02	0.63
MARC0034609	ss107807110	rs81228734	16	33413520	[A/G]	1	1	1e-07	G	1	0	1	LOC100511601
H3GA0046398	ss131534523	rs81458013	16	33725926	[A/G]	0.779159	0.856476	0.00112215	G	0.83	0	0.83	LOC100511601
DRGA0016069	ss120023798	rs81297867	16	33959822	[T/C]	0.982487	0.977382	0.000209203	A	1	0.02	0.98	LOC100511601
ASGA0072900	ss131534553	rs81458037	16	33974718	[A/C]	0.982487	0.977382	0.000209203	C	1	0.02	0.98	LOC100511601
MARC0020510	ss107904581	rs81289006	16	34418217	[A/G]	0.528087	0.622632	0.00823051	G	0.6	0.02	0.58
DRGA0016080	ss120023819	rs81297888	16	34687688	[A/G]	0.622576	0.710994	0.00768617	A	0.73	0.02	0.71	LOC102160256
DIAS0002401	ss478937368	rs81210757	16	34707733	[A/G]	0.528087	0.622632	0.00823051	G	0.6	0.02	0.58	LOC100511788
MARC0033970	ss107806800	rs81228519	16	34907733	[T/C]	0.622576	0.710994	0.00768617	G	0.73	0.02	0.71
ALGA0090150	ss131534768	rs80986934	16	35881852	[A/G]	0.890592	0.879475	0.000925217	A	0.9	0.05	0.85
ALGA0090319	ss131535214	rs81458610	16	38340438	[A/G]	0.902245	0.903934	0.000268375	A	0.95	0.03	0.92		124.139kb	69
ALGA0090328	ss131535235	rs81458629	16	38464577	[A/G]	0.902245	0.903934	0.000268375	A	0.95	0.03	0.92			69
ASGA0073096	ss131535291	rs81458672	16	38788440	[A/G]	0.667124	0.777572	0.00183123	G	0.7	0	0.7	MAP3K1
DRGA0016119	ss120023279	rs81297360	16	38854375	[A/C]	0.659182	0.708651	0.00850339	A	0.7	0.03	0.67	MAP3K1
ASGA0097154	ss131569667	rs81479099	16	38871208	[A/C]	0.831958	0.851012	0.00299217	A	0.85	0.03	0.82	MAP3K1
INRA0051543	ss478943643	rs343839559	16	39069158	[A/G]	0.902245	0.903934	0.000268375	A	0.95	0.03	0.92
ALGA0090355	ss131535314	rs81458690	16	39163745	[A/G]	0.853451	0.905927	0.000567654	G	0.85	0	0.85
ALGA0090362	ss131535326	rs81458700	16	39180850	[A/G]	0.856947	0.807867	0.00879505	G	0.95	0.12	0.83
ALGA0090423	ss131535508	rs81458860	16	41650593	[T/C]	0.929998	0.953752	8.69581e-07	A	0.95	0	0.95
ASGA0073168	ss131535541	rs81458887	16	41807210	[T/G]	0.907471	0.846627	0.00257627	C	1	0.12	0.88	LOC102161613
ALGA0090469	ss131535599	rs81458940	16	42401874	[T/C]	1	1	1e-07	G	1	0	1	LOC102166301
MARC0051739	ss107828951	rs81243029	16	44411066	[A/G]	0.736601	0.829693	0.000783236	A	0.8	0	0.8
INRA0051592	ss478943653	rs331744873	16	44618722	[A/G]	0.969116	0.97707	0.000102719	G	0.98	0	0.98
DRGA0016160	ss120023767	rs81297837	16	44688597	[T/G]	0.969116	0.97707	0.000102719	A	0.98	0	0.98
ASGA0073222	ss131535758	rs81459077	16	44864498	[A/G]	0.969116	0.97707	0.000102719	G	0.98	0	0.98
ALGA0090510	ss131535767	rs81459081	16	45032731	[A/G]	0.969116	0.97707	0.000102719	G	0.98	0	0.98
ASGA0073228	ss131535770	rs81459084	16	45066797	[A/G]	0.969116	0.97707	0.000102719	G	0.98	0	0.98
H3GA0046551	ss131535775	rs81459087	16	45168151	[T/C]	0.969116	0.97707	0.000102719	G	0.98	0	0.98
ASGA0073237	ss131535820	rs81459126	16	45639258	[A/G]	0.969116	0.97707	0.000102719	A	0.98	0	0.98	RNF180
DRGA0016176	ss120023597	rs81297671	16	45850394	[T/C]	0.891443	0.93004	5.93156e-08	G	0.88	0	0.88	RNF180
ALGA0090541	ss131535874	rs81459172	16	46652054	[A/G]	1	1	1e-07	G	1	0	1	ADAMTS6
ALGA0090544	ss131535890	rs81459185	16	47032398	[A/G]	1	1	1e-07	A	1	0	1	LOC100512688
ASGA0073247	ss131535887	rs81459183	16	47059013	[T/G]	1	1	1e-07	C	1	0	1	PPWD1
DRGA0016180	ss120023850	rs81297918	16	47169502	[A/C]	1	1	1e-07	A	1	0	1	C16H5orf44
H3GA0046557	ss131535902	rs81459195	16	47207555	[T/C]	1	1	1e-07	G	1	0	1	LOC100512871
ASGA0073275	ss131536020	rs81459297	16	47974563	[T/G]	0.945714	0.910956	0.000640363	C	1	0.08	0.92
MARC0093848	ss107879295	rs81274053	16	48443296	[T/C]	0.912557	0.866707	0.00203472	A	1	0.12	0.88
ASGA0073301	ss131536115	rs81459386	16	48627646	[T/C]	0.894397	0.825642	0.00487428	G	1	0.15	0.85	LOC100739724
ALGA0090616	ss131536120	rs81459390	16	48646026	[A/G]	0.825577	0.777122	0.00807463	G	0.88	0.1	0.78
M1GA0021013	ss131536317	rs81459568	16	51546268	[T/C]	0.125694	0.00125922	0.0093723	A	0.98	0.9	0.08	ARVELD2
ISU10000643	ss86352336	rs81219108	16	51564941	[T/G]	0.125694	0.00125922	0.0093723	C	0.98	0.9	0.08	CART
ALGA0090757	ss131536664	rs81459877	16	56003211	[T/C]	0.44949	0.00154339	0.00720088	G	0.58	0.7	0.13
H3GA0046727	ss131536976	rs81460162	16	58597955	[T/C]	0.893208	0.859455	0.00163647	G	0.98	0.08	0.9	SLIT3
ASGA0073484	ss131536993	rs81460177	16	58727224	[A/G]	0.5917	0.720143	0.00297857	A	0.68	0	0.68	SLIT3
MARC0093043	ss107877519	rs81272971	16	59043093	[A/C]	0.489695	0.631107	0.00164091	A	0.55	0	0.55	SLIT3
MARC0025861	ss107797071	rs81221967	16	62034288	[A/G]	0.894037	0.844323	0.00279719	G	1	0.12	0.88
ALGA0091047	ss131537578	rs81460684	16	62611056	[T/C]	0.890592	0.879475	0.000925217	A	0.93	0.05	0.88
INRA0051875	ss478943662	rs334799990	16	66143195	[T/G]	0.565385	0.656402	0.00924524	C	0.65	0.02	0.63	LOC100516706
MARC0053985	ss107830555	rs81244066	16	66961383	[A/G]	0.59744	0.685636	0.00752897	G	0.68	0.02	0.66	GABRB2
ALGA0091179	ss131537883	rs81460937	16	66981567	[A/G]	0.59744	0.685636	0.00752897	G	0.68	0.02	0.66
ASGA0073815	ss131538085	rs81461113	16	68574487	[T/C]	0.530373	0.666158	0.00293812	G	0.6	0	0.6	LOC100737889	71.259kb	70
ASGA0073817	ss131538091	rs81461119	16	68604877	[T/C]	0.530373	0.666158	0.00293812	G	0.6	0	0.6	LOC100737889		70
MARC0109000	ss107797412	rs81222211	16	68645746	[T/C]	0.530373	0.666158	0.00293812	G	0.6	0	0.6			70
ALGA0091288	ss131538256	rs81461267	16	69797439	[T/C]	0.595518	0.721937	0.00333209	A	0.63	0	0.63
MARC0033850	ss107807032	rs81228679	16	71522001	[T/C]	0.458946	0.601705	0.00920512	G	0.53	0	0.53
ALGA0091410	ss131538560	rs81461540	16	72221650	[A/G]	0.595518	0.721937	0.00333209	A	0.63	0	0.63
ALGA0091411	ss131538562	rs81461542	16	72293108	[A/C]	0.70167	0.803847	0.0018369	C	0.7	0	0.7
ALGA0091619	ss131539075	rs81461997	16	74746339	[A/G]	0.505544	0.598714	0.00772887	G	0.55	0.02	0.53
MARC0062613	ss107841736	rs80790633	16	75813786	[T/C]	0.337028	0.000291224	0.00126716	A	0.83	0.75	0.08
ASGA0074570	ss131540422	rs81463233	16	80944334	[T/C]	0.835786	0.801768	0.00736941	A	0.93	0.08	0.85	NSUN2
ALGA0092973	ss131553719	rs80996127	17	8452826	[T/C]	0.501708	0.00156232	0.00712929	A	0.58	0.42	0.16
DRGA0016525	ss120019576	rs80981394	17	8619834	[A/G]	0.492467	0.00113598	0.00541395	G	0.68	0.53	0.14
INRA0052734	ss478943696	rs331406327	17	15720143	[T/C]	0.458946	0.601705	0.00920512	A	0.55	0	0.55	SLC23A2
MARC0066372	ss107843943	rs80925348	17	16469827	[A/G]	0.489695	0.631107	0.00164091	A	0.58	0	0.58	GPCPD1
ASGA0075533	ss131543075	rs80830543	17	17443021	[A/G]	0.533622	0.668191	0.00348247	A	0.63	0	0.63	FERMT1
ASGA0075539	ss131543087	rs80906653	17	17735191	[T/C]	0.696505	0.770487	0.00548349	A	0.75	0.02	0.73	FERMT1
MARC0034435	ss107806587	rs81228380	17	21798617	[A/G]	0.125694	0.00125922	0.0093723	G	0.98	0.92	0.06
ASGA0075733	ss131543789	rs80952185	17	24298457	[A/G]	0.49554	0.635458	0.00174377	G	0.55	0	0.55	LOC100156992
ALGA0094160	ss131544994	rs80880279	17	32784991	[A/G]	0.464387	0.606372	0.00755996	G	0.55	0	0.55
MARC0020299	ss107904931	rs80845576	17	33248069	[T/C]	0.87649	0.815852	0.00848526	G	0.98	0.13	0.85
ALGA0094184	ss131545090	rs80847437	17	33439622	[T/C]	0.566247	0.69617	0.00267431	A	0.63	0	0.63		107.696kb	71
ALGA0094187	ss131545100	rs80970420	17	33547318	[A/C]	0.566247	0.69617	0.00267431	C	0.63	0	0.63			71
MARC0055991	ss107833034	rs81245673	17	33830494	[T/C]	0.890592	0.879475	0.000925217	G	0.93	0.05	0.88		121.384kb	72
ALGA0094202	ss131545143	rs81465804	17	33847485	[T/C]	0.902245	0.903934	0.000268375	G	0.93	0.03	0.9			72
MARC0019031	ss107900714	rs80822862	17	33951878	[A/G]	0.825577	0.777122	0.00807463	A	0.9	0.1	0.8			72
H3GA0048576	ss131546141	rs80855152	17	37415004	[A/C]	0.562257	0.65449	0.00921363	A	0.68	0.02	0.66	LOC102166565
ALGA0094617	ss131546576	rs80916825	17	38440546	[T/G]	0.780432	0.768097	0.0050207	C	0.85	0.07	0.78
H3GA0048672	ss131546571	rs80788751	17	38615075	[T/C]	0.780432	0.768097	0.0050207	A	0.85	0.07	0.78	LOC100739707
H3GA0048941	ss131547813	rs80891129	17	45273152	[A/G]	0.476009	0.000366702	0.00179573	A	0.65	0.58	0.07	LOC100154532
H3GA0048948	ss131547868	rs80833547	17	45766414	[T/C]	0.344773	0.486443	0.00920697	G	0.58	1	0.43	LOC100152865
ASGA0077137	ss131548598	rs80876335	17	49667577	[A/G]	0.599384	0.723731	0.00363816	G	0.65	0	0.65	TOP1
ASGA0077203	ss131548850	rs80814191	17	52018304	[A/G]	0.064358	0.000473697	0.0050468	G	0.98	0.95	0.03	LOC100157757
SIRI0000886	ss478944683	rs326631771	17	52688379	[T/C]	0.816408	0.822865	0.00351936	A	0.88	0.05	0.83
ASGA0077260	ss131549038	rs80979355	17	52862306	[A/G]	0.900705	0.845475	0.00250761	G	0.98	0.12	0.86	LOC102159228
ASGA0077273	ss131549087	rs80885872	17	53471662	[T/G]	0.900705	0.845475	0.00250761	A	0.98	0.12	0.86	YWHAB
ALGA0095458	ss131549168	rs80785760	17	53881727	[T/C]	0.064358	0.000473697	0.0050468	A	1	0.95	0.05
ALGA0095510	ss131549296	rs80897269	17	54487116	[T/C]	0.501522	0.639806	0.00174475	A	0.55	0	0.55
ALGA0095537	ss131549390	rs80885277	17	54704437	[A/G]	0.6033	0.725524	0.00388519	G	0.63	0	0.63
INRA0054181	ss478943780	rs341822747	17	55009262	[A/G]	0.813031	0.797674	0.00509312	G	0.8	0.07	0.73	SLC13A3	43.981kb	73
H3GA0049269	ss131549404	rs80844470	17	55053243	[A/C]	0.842103	0.87827	0.00155677	C	0.8	0.02	0.78	LOC100520702		73
ASGA0077366	ss131549428	rs81466807	17	55192682	[T/C]	0.735661	0.799269	0.00293823	A	0.73	0.02	0.71
ASGA0077381	ss131549480	rs80822857	17	55424245	[T/C]	0.501522	0.639806	0.00174475	A	0.55	0	0.55	LOC100624872
ASGA0077394	ss131549539	rs80782516	17	55852424	[A/G]	0.633018	0.750866	0.00255355	A	0.7	0	0.7	ZMYND8
ASGA0077393	ss131549530	rs80915818	17	55871291	[A/C]	0.853451	0.905927	0.000567654	C	0.8	0	0.8	LOC100155989
M1GA0022186	ss131549580	rs80931327	17	56155207	[T/C]	0.6033	0.725524	0.00388519	A	0.63	0	0.63
ASGA0077407	ss131549598	rs80985031	17	56336163	[A/C]	0.67195	0.779169	0.00241861	A	0.73	0	0.73	LOC100739169
ALGA0095584	ss131549587	rs80954107	17	56343235	[T/G]	0.6033	0.725524	0.00388519	C	0.63	0	0.63
M1GA0022194	ss131549638	rs80896207	17	56603583	[A/C]	0.902245	0.903934	0.000268375	C	0.85	0.03	0.82	LOC102163104
MARC0008901	ss107848752	rs80875050	17	58888228	[A/G]	0.199264	0.00154339	0.00770423	G	0.93	0.87	0.06	LOC100151957
H3GA0049434	ss131550112	rs80885489	17	58934962	[T/C]	0.853451	0.905927	0.000567654	G	0.78	0	0.78	BCAS4
MARC0083106	ss107866883	rs80877089	17	61313310	[T/G]	0.562715	0.694263	0.00246387	A	0.53	0	0.53	TSHZ2
H3GA0049609	ss131550963	rs80905820	17	61388170	[A/G]	0.595518	0.721937	0.00333209	G	0.55	0	0.55	TSHZ2
ASGA0077841	ss131551045	rs80980769	17	61734152	[T/C]	0.736601	0.829693	0.000783236	A	0.65	0	0.65	BCAS1
M1GA0022361	ss131551172	rs80796315	17	61994288	[T/C]	0.125694	0.00125922	0.0093723	A	0.93	0.92	0.01	BCAS1
M1GA0022377	ss131551490	rs80978878	17	63763761	[A/G]	0.36499	0.505068	0.00934803	A	0.55	1	0.45	MC3R	112.092kb	74
MARC0044488	ss107818474	rs80829597	17	63839554	[T/C]	0.36499	0.505068	0.00934803	G	0.55	1	0.45			74
ASGA0077999	ss131551506	rs80846297	17	63875853	[T/C]	0.36499	0.505068	0.00934803	G	0.55	1	0.45	MC3R		74
ALGA0096192	ss131551514	rs80906804	17	63899257	[T/C]	0.36499	0.505068	0.00934803	G	0.55	1	0.45		148.75kb	75
ALGA0096198	ss131551535	rs80873449	17	64048007	[A/C]	0.36499	0.505068	0.00934803	A	0.55	1	0.45			75
MARC0040093	ss107813767	rs80865082	17	64569786	[A/G]	0.458946	0.601705	0.00920512	G	0.55	1	0.45
H3GA0050076	ss131552980	rs80954789	17	66491248	[A/G]	0.891443	0.93004	5.93156e-08	G	0.83	0	0.83
MARC0010509	ss107857783	rs81261217	18	4441573	[T/C]	0.633018	0.750866	0.00255355	A	0.68	0	0.68	LOC102158878
ALGA0096921	ss131555474	rs81468332	18	8974607	[A/G]	0.69162	0.737863	0.00780801	A	0.78	0.03	0.75
MARC0007516	ss107833858	rs81246256	18	9071188	[A/G]	0.633018	0.750866	0.00255355	A	0.73	0	0.73	LOC102165003
ASGA0078792	ss131555621	rs81468465	18	9097126	[T/C]	0.599384	0.723731	0.00363816	A	0.7	0	0.7
MARC0108809	ss107894610	rs81282468	18	9461995	[A/G]	0.633018	0.750866	0.00255355	A	0.73	0	0.73	BRAF
ASGA0078811	ss131556062	rs81468850	18	9707786	[A/G]	0.633018	0.750866	0.00255355	G	0.73	0	0.73	LOC100514997
ALGA0096978	ss131556383	rs81469129	18	9917277	[A/G]	0.633018	0.750866	0.00255355	G	0.73	0	0.73
ASGA0078921	ss131559186	rs81471647	18	13965259	[T/C]	0.831958	0.851012	0.00299217	A	0.9	0.03	0.87	MIR490	19.493kb	76
ASGA0078922	ss131559188	rs81471649	18	13984752	[A/G]	0.846016	0.826745	0.005706	A	0.93	0.07	0.86	MIR490		76
ALGA0109380	ss131570058	rs81479449	18	15248834	[A/G]	0.730391	0.79782	0.00303088	G	0.8	0.02	0.78
ASGA0078966	ss131559342	rs81471784	18	15497247	[T/C]	0.125694	0.00125922	0.0093723	G	0.98	0.92	0.06	CALD1
INRA0055289	ss478943842	rs332019752	18	16402040	[T/C]	0.735661	0.799269	0.00293823	A	0.8	0.02	0.78
ALGA0097226	ss131559717	rs81472114	18	17856996	[A/G]	0.667196	0.744289	0.00485153	G	0.7	0.02	0.68
INRA0055347	ss478943846	rs343320423	18	19854157	[A/C]	0.67195	0.779169	0.00241861	A	0.7	0	0.7	TSGA14
MARC0056017	ss107833483	rs81245995	18	20395129	[T/C]	0.667196	0.744289	0.00485153	A	0.7	0.02	0.68	LOC100516838
MARC0071615	ss107852807	rs81258154	18	21276528	[T/C]	0.816023	0.881408	0.000658655	G	0.8	0	0.8	CCDC136
DRGA0016931	ss120023124	rs81297209	18	24823347	[T/C]	0.856368	0.852058	0.00395539	G	0.93	0.05	0.88
ALGA0097811	ss131555737	rs81468566	18	32599925	[T/C]	0.893208	0.859455	0.00163647	A	0.98	0.08	0.9
ALGA0098387	ss131557367	rs81470027	18	47199150	[T/C]	0.813031	0.797674	0.00509312	A	0.9	0.07	0.83
ASGA0080059	ss131557581	rs81470223	18	48648828	[T/G]	0.799194	0.770268	0.00629035	A	0.9	0.08	0.82	HOXA10
ALGA0098596	ss131557958	rs81470576	18	50997916	[A/G]	0.744235	0.736591	0.00955435	A	0.8	0.07	0.73
INRA0056187	ss478943906	rs339950015	18	57314081	[T/C]	0.530373	0.666158	0.00293812	G	0.6	0	0.6	GLI3
ASGA0080416	ss131558855	rs81471359	18	57508295	[T/C]	0.633018	0.750866	0.00255355	A	0.68	0	0.68	GLI3
ASGA0080428	ss131558906	rs81471404	18	57775518	[A/G]	0.62875	0.749175	0.00231976	A	0.7	0	0.7	LOC100518349
INRA0056226	ss478943914	rs337853262	18	59289395	[A/G]	0.599384	0.723731	0.00363816	A	0.68	0	0.68	LOC100622573
