# Supplementary material for: A whole genomic scan to detect selection signatures between Berkshire and Korean native pig breeds
Source: J Anim Sci Technol. 2014 Nov 6;56:23. doi: 10.1186/2055-0391-56-23 (PMC4540274; doi:10.1186/2055-0391-56-23)
Supplement: Supplementary file 2 — Additional file 2: F ST plot by chromosome in the comparison of Koran native and Berkshire pig breeds. (XLS 508 KB) [file 40781_2014_22_MOESM2_ESM.xls]

## Sheet: Additional file _2
					Additional file 2- FST plot by chromosome in the comparison of Koran native and Berkshire pig breeds
