# Supplementary material for: A whole genomic scan to detect selection signatures between Berkshire and Korean native pig breeds
Source: J Anim Sci Technol. 2014 Nov 6;56:23. doi: 10.1186/2055-0391-56-23 (PMC4540274; doi:10.1186/2055-0391-56-23)
Supplement: Supplementary file 3 — Additional file 3: Biological process of the candidate genes under selection based on gene ontology (GO) analysis. (XLS 12 KB) [file 40781_2014_22_MOESM3_ESM.xls]

## Sheet: Additional file _3
Additional file 3- Biological process of candidate genes under selection based on gene ontology(GO) analysis											CART
Term	ID	Count	Genes	%	P-Value						AGL
phosphate metabolic process	GO:0006796	19	ADCK1, ACYP1, CAMK2D,CDK13,ERN1, GALK2, INPP1,MAK,MAP2K5, MAP3K1, MAPK14,P14KB,PIK3C3, PRKC1,PTPRK, ,RNASEL, THBS1, BRAF,VRK1	1.1	0.0019						CF7L2
phosphorus metabolic process	GO:0006793	19	ADCK1,ACYP1,CAMK2D, Cdkl3, ERN1,Galk2,INPP1,mak,Map2k5,MAP3K1,MAP3K14,PI4KB,PIK3C3,PRKCI,PTPRK,RNASEL,Thbs1,BRAF,VRK1	1.1	0.0019						MAP2K5
ion transport	GO:0006811	16	ATP2A3,STEAP3,CACNA2D3,CACNB2,CAMK2D,Clic5,GABRB2,PANX1,KCNU1,Kcnd3,SLC10A2,SLC12A1,SLC23A2,slc44a1,Trpc4	1	0.0027						DLK1
cation transport	GO:0006811	13	ATP2A3,STEAP3,CACNA2D3,CACNB2,CAMK2D,PANX1,KCNU1,Kcnd3,SLC10A2,SLC12A1,SLC23A2,slc44a1,Trpc4	0.8	0.0032						MC3R
phosphorylation	GO:0016310	16	ADCK1,CAMK2D,Cdkl3,ERN1,Galk2,mak,Map2k5,MAP3K1,MAP3K14,PI4KB,PIK3C3,PRKCI,Thbs1,RNASEL,BRAF,VRK1	1	0.004						TCF7L2
protein amino acid phosphorylation	GO:0006468	14	ADCK1,CAMK2D,Cdkl3,ERN1,mak,Map2k5,MAP3K1,MAP3K14,PIK3C3,PRKCI,RNASEL,Thbs1,BRAF,VRK1	0.8	0.0054						HMGA2
metal ion transport	GO:0030001	11	ATP2A3,STEAP3,CACNA2D3,CACNB2,CAMK2D,KCNU1,Kcnd3, SLC10A2,SLC12A1,SLC23A2, Trpc4	0.7	0.0074						CA3
limb development	GO:0060173	5	Gli3,chd7,Fbn2,HOXA10,NR2F2	0.3	0.013						GLI3
appendage development	GO:0048736	5	Gli3,chd7,Fbn2,HOXA10, NR2F2	0.3	0.013						MC3R
di-, tri-valent inorganic cation transport	GO:0006812	6	ATP2A3,STEAP3,CACNA2D3,CACNB2,CAMK2D,Trpc4	0.4	0.019						ATF2
lipid modification	GO:0030258	4	ACOXL,EHHADH,PI4KB,PIK3C3	0.2	0.022						MSRB3
calcium ion transport	GO:0006816	5	ATP2A3,CACNA2D3,CACNB2, CAMK2D,	0.3	0.036						TMTC3
neuron differentiation	GO:0030182	9	Gli3,SOX5,ADM,Ctnna2,Clic5,Klhl1,PRKCI,robo2,SLIT3	0.5	0.038						SCAF8
protein amino acid autophosphorylation	GO:0046777	4	CAMK2D,ERN1,MAP3K1,VRK1	0.2	0.038						HCST
embryonic appendage morphogenesis	GO:0035113	4	Gli3,chd7,Fbn2,HOXA10	0.2	0.04						DAP10
embryonic limb morphogenesis	GO:0030326	4	Gli3,chd7,Fbn2,HOXA10	0.2	0.04						RYR1
actin cytoskeleton organization	GO:0030036	6	Fgd2,DAAM1,Klhl1,PRKCI,TLN1	0.4	0.048						KIF6
appendage morphogenesis	GO:0035107	4	Gli3,chd7,HOXA10,Fbn2	0.2	0.056						KRP3
limb morphogenesis	GO:0035108	4	Gli3,chd7,Fbn2,HOXA10	0.2	0.056						PDE3A
cell motion	GO:0006928	9	Ctnna2,IL12A,NR2F2,PTPRK,robo2,SLIT3,TLN1,Thbs1,serpini2,	0.5	0.056
actin filament-based process	GO:0030029	6	Fgd2,DAAM1,Klhl1,Nedd9,PRKCI,TLN1,	0.4	0.06
neuron development	GO:0048666	7	ADM,Ctnna2,Clic5,Klhl1,PRKCI,robo2,SLIT3,	0.4	0.076
MAPKKK cascade	GO:0000165	5	Map2k5,MAP3K1,spred1,Thbs1,BRAF	0.3	0.077
regulation of proteolysis	GO:0030162	3	dnajc1,RNF180,Thbs1	0.2	0.078
adult locomotory behavior	GO:0008344	3	park2,chd7,Klhl1	0.2	0.081
cell junction organization	GO:0034330	3	PRKCI,PTPRK,TLN1	0.2	0.088
regulation of establishment of protein localization	GO:0070201	4	dnajc1,Gli3,PANX1,PRKCI	0.2	0.089
