# Supplementary material for: A whole genomic scan to detect selection signatures between Berkshire and Korean native pig breeds
Source: J Anim Sci Technol. 2014 Nov 6;56:23. doi: 10.1186/2055-0391-56-23 (PMC4540274; doi:10.1186/2055-0391-56-23)
Supplement: Supplementary file 4 — Additional file 4: Molecular functions of the candidate genes under selection based on gene ontology (GO) analysis. (XLS 13 KB) [file 40781_2014_22_MOESM4_ESM.xls]

## Sheet: Additional file_4
Additional file 4 Molecular functions of candidate genes under selection based on gene ontology(GO) analysis
Term	ID	Genes	Count	%	P-Value
protein kinase activity	GO:0004672	Wif1,xrcc6bp1,ADCK1,CAMK2D,Cdkl3,ERN1,mak,Map2k5,MAP3K1,MAP3K14,PIK3C3,PRKCI,RNASEL,BRAF,VRK1,	15	0.9	0.00084
protein serine/threonine kinase activity	GO:0004674	xrcc6bp1,ADCK1,CAMK2D,Cdkl3,ERN1,mak,Map2k5,MAP3K1,MAP3K14,PRKCI,BRAF,VRK1	12	0.7	0.0014
adenyl nucleotide binding	GO:0030554	ATP2A3,STEAP3,ADCK1,ACOXL,CAMK2D,chd7,Cdkl3,DGKB,ERN1,Galk2,KIF6,mak,MAGI3,Map2k5,MAP3K1,MAP3K14,MYO1B,PI4KB,PIK3C3,PRKCI,RNASEL,LOC392335, LOC441420, MYO5B,UBE2W,BRAF,VRK1	25	1.5	0.0047
purine nucleoside binding	GO:0001883	ATP2A3,STEAP3,ADCK1,ACOXL,CAMK2D,chd7,Cdkl3,DGKB,ERN1,Galk2,KIF6,mak,MAGI3,Map2k5,MAP3K1,MAP3K14,MYO1B,PI4KB,PIK3C3,PRKCI,RNASEL,LOC392335, LOC441420, MYO5B,UBE2W,BRAF,VRK1	25	1.5	0.0057
nucleoside binding	GO:0001883	ATP2A3,STEAP3,ADCK1,ACOXL,CAMK2D,chd7,Cdkl3,DGKB,ERN1,Galk2,KIF6,mak,MAGI3,Map2k5,MAP3K1,MAP3K14,MYO1B,PI4KB,PIK3C3,PRKCI,RNASEL,LOC392335, LOC441420, MYO5B,UBE2W,BRAF,VRK1	25	1.5	0.0062
ATP binding	GO:0005524	ATP2A3,ADCK1,CAMK2D,chd7,Cdkl3,DGKB,ERN1,Galk2,KIF6,mak,MAGI3,Map2k5,MAP3K1,MAP3K14,MYO1B,PI4KB,PIK3C3,PRKCI,RNASEL,LOC392335, LOC441420, MYO5B,UBE2W,BRAF,VRK1,	23	1.4	0.0088
adenyl ribonucleotide binding	GO:0032559	ATP2A3,ADCK1,CAMK2D,chd7,Cdkl3,DGKB,ERN1,Galk2,KIF6,mak,MAGI3,Map2k5,MAP3K1,MAP3K14,MYO1B,PI4KB,PIK3C3,PRKCI,RNASEL,LOC392335, LOC441420, MYO5B,UBE2W,BRAF,VRK1	23	1.4	0.01
MAP kinase kinase kinase activity	GO:0004709	MAP3K1,MAP3K14,BRAF	3	0.2	0.012
purine nucleotide binding	GO:0017076	ATP2A3,STEAP3,ADCK1,ACOXL,CAMK2D,chd7,Cdkl3,dock9,DGKB,DNM1L,ERN1,Galk2,KIF6,mak,MAGI3,Map2k5,MAP3K1,MAP3K14,MYO1B,PI4KB,PIK3C3,PRKCI,RNASEL,LOC392335, LOC441420, MYO5B,UBE2W,BRAF,VRK1	27	1.6	0.014
structural constituent of cytoskeleton	GO:0005200	BICD1,Ctnna2,TLN1,TUBGCP4	4	0.2	0.027
ribonucleotide binding	GO:0032553	ATP2A3,ADCK1,CAMK2D,chd7,Cdkl3,dock9,DGKB,DNM1L,ERN1,Galk2,KIF6,mak,MAGI3,Map2k5,MAP3K1,MAP3K14,MYO1B,PI4KB,PIK3C3,PRKCI,RNASEL,LOC392335, LOC441420, MYO5B,UBE2W,BRAF,VRK1,	25	1.5	0.028
purine ribonucleotide binding	GO:0032555	ATP2A3,ADCK1,CAMK2D,chd7,Cdkl3,dock9,DGKB,DNM1L,ERN1,Galk2,KIF6,mak,MAGI3,Map2k5,MAP3K1,MAP3K14,MYO1B,PI4KB,PIK3C3,PRKCI,RNASEL,LOC392335, LOC441420, MYO5B,UBE2W,BRAF,VRK1	25	1.5	0.028
channel activity	GO:0015267	Ano6,CACNA2D3,CACNB2,Clic5,GABRB2,PANX1,KCNU1,Kcnd3,Trpc4	9	0.5	0.029
passive transmembrane transporter activity	GO:0022803	Ano6,CACNA2D3,CACNB2,Clic5,GABRB2,PANX1,KCNU1,Kcnd3,Trpc4	9	0.5	0.029
ion binding	GO:0043167	ATP2A3,BRF2,Fgd2,fancl,FRAS1,Gli3,park2,STEAP3,xrcc6bp1,agl,Ano6,Cdh12,CACNA2D3,CACNB2,CA3,Clic5,CLYBL,DLK1,DGKB,ERN1,EHMT2,GABRB2,INPP1,L3mbtl2,msrb3,Map2k5,MAP3K1,NR2F2,pitpnm2,PIK3C3,KCNU1,Kcnd3,PRKCI,PCDH17,RNASEL,RNF180,SLIT3,SLC10A2, SLC23A2,TSHZ2,Thbs1,Trpc4,BRAF,ZBTB10,Zmym4,Zmynd8	48	2.9	0.033
mitogen-activated protein kinase kinase binding	GO:0031434	MAP3K1,BRAF	2	0.1	0.043
nucleotide binding	GO:0000166	ATP2A3,ADCK1,ACOXL,CAMK2D,chd7,Cdkl3,Dach1,dock9,DGKB,DNM1L,ERN1,Galk2,KIF6,mak,MAGI3,Map2k5,MAP3K1,MAP3K14,	28	1.7	0.05
alkali metal ion binding	GO:0031420	INPP1,KCNU1,Kcnd3,SLC10A2,SLC12A1,SLC23A2,MYO1B,PI4KB,PIK3C3,PRKCI,RNASEL,LOC392335, LOC441420, MYO5B,UBE2W,BRAF,VRK1,	6	0.4	0.05
ion channel activity	GO:0005216	Ano6,CACNA2D3,CACNB2,Clic5,GABRB2,KCNU1,Kcnd3,Trpc4,	8	0.5	0.053
gated channel activity	GO:0022836	CACNA2D3,CACNB2,Clic5,GABRB2,KCNU1,Kcnd3,Trpc4,	7	0.4	0.055
calcium ion binding	GO:0005509	ATP2A3,FRAS1,Ano6,Cdh12,CACNA2D3,CACNB2,DLK1,DGKB,Fbn2,pitpnm2,PCDH17,SLIT3,Thbs1,Trpc4,	14	0.8	0.059
cation binding	GO:0043169	ATP2A3,BRF2,Fgd2,fancl,FRAS1,Gli3,park2,STEAP3,xrcc6bp1,agl,Ano6,Cdh12,CACNA2D3,CACNB2,CA3,CLYBL,DLK1,DGKB,ERN1,EHMT2,Fbn2,INPP1,L3mbtl2,msrb3,Map2k5,MAP3K1,NR2F2,pitpnm2,PIK3C3,KCNU1,Kcnd3,PRKCI,PCDH17,RNASEL,RNF180,SLIT3,SLC10A2,SLC12A1,SLC23A2,TSHZ2,Thbs1,Trpc4,BRAF,ZBTB10,Zmym4,Zmynd8	46	2.7	0.06
substrate specific channel activity	GO:0022838	Ano6,CACNA2D3,CACNB2,Clic5,GABRB2,KCNU1,Kcnd3,Trpc4,	8	0.5	0.061
metal ion binding	GO:0046872	ATP2A3,BRF2,Fgd2,fancl,FRAS1,Gli3,park2,STEAP3,xrcc6bp1,Ano6,Cdh12,CACNA2D3,CACNB2,CA3,CLYBL,DLK1,DGKB,ERN1,EHMT2,Fbn2,INPP1,L3mbtl2,msrb3,Map2k5,MAP3K1,NR2F2,pitpnm2,PIK3C3,KCNU1,Kcnd3,PRKCI,PCDH17,RNASEL,RNF180,	45	2.7	0.076
glucosidase activity	GO:0015926	agl,GANC,SLIT3,SLC10A2,SLC12A1,SLC23A2,TSHZ2,Thbs1,Trpc4,BRAF,ZBTB10,Zmym4,Zmynd8	2	0.1	0.084
voltage-gated ion channel activity	GO:0005244	CACNA2D3,CACNB2,Clic5,KCNU1,Kcnd3	5	0.3	0.093
voltage-gated channel activity	GO:0022832	CACNA2D3,CACNB2,Clic5,KCNU1,Kcnd3	5	0.3	0.093
